# Supplementary material for: Cytological and transcriptome analyses reveal OsPUB73 defect affects the gene expression associated with tapetum or pollen exine abnormality in rice
Source: BMC Plant Biol. 2019 Dec 10;19:546. doi: 10.1186/s12870-019-2175-2 (PMC6902612; doi:10.1186/s12870-019-2175-2)
Supplement: Supplementary file 4 — Additional file 4: Table S1. List of the T0 result of knockout OsPUB73 by CRISPR/Cas9. [file 12870_2019_2175_MOESM4_ESM.xlsx]

## Sheet: Sheet1
Table S1. List of the T0 result of knockout OsPUB73 by CRISPR/Cas9.
Reference:	GGAAGCGCAGCTTCGCCTCGAGATGGAGTTGGCAAAGAAGGCCAAGGCGGACATGTCTGGGTTGCAACGCTCCAGCAGCCTCGGCTTGGACCACG
L-1	Allele1: GGAAGCGCAGCTTCGCCTCG----------------------------------------------------------CCTCGGCTTGGACCA (deletion)
	Allele2: GGAAGCGCAGCTTCGCCTCG----------------------------------------------------------CCTCGGCTTGGACCA (deletion)
	Reference: GGAAGCGCAGCTTCGCCTCGAGATGGAGTTGGCAAAGAAGGCCAAGGCGGACATGTCTGGGTTGCAACGCTCCAGCAGCCTCGGCTTGGACCA
L-2	Allele1: GGAAGCGCAGCTTCGCCTCGAAGATGGAGTTGGCAAAGAAGGCC----------------------------------CCTCGGCTTGGACCACG(insertion and deletion)
	Allele2: GGAAGCGCAGCTTCGCCTCGAAGATGGAGTTGGCAAAGAAGGCC----------------------------------CCTCGGCTTGGACCACG(insertion and deletion)
	Reference: GGAAGCGCAGCTTCGCCTCGAGATGGAGTTGGCAAAGAAGGCCAAGGCGGACATGTCTGGGTTGCAACGCTCCAGCAGCCTCGGCTTGGACCA
L-3	Allele1: TGGAGTTGGCAAAGAAGGCCGTGGGTGGGTTGCAACGCCGGACATGTCTGGGT (substitution)
	Allele2: TGGAGTTGGCAAAGAAGGCCGTGGGTGGGTTGCAACGCCGGACATGTCTGGGT (substitution)
	Reference: TGGAGTTGGCAAAGAAGGCCAAGGCGGACATGTCTGGGT
L-4	Allele1: CGCCGGCCATGGATCCGGAGGCGGAGGAAGCGCAG (WT)
	Allele2: CGCCGGCCATGGATCCGGAG---------------------------ATGGAGTTGGCAAAG (deletion)
	Reference: CGCCGGCCATGGATCCGGAGGCGGAGGAAGCGCAGCTTCGCCTCGAGATGGAGTTGGCAAAGAAGGCCAA
L-5	Allele1: GGAAGCGCAGCTTCGCCTCG-AGATGGAGTTGGCAA (WT)
	Allele2: GGAAGCGCAGCTTCGCCTCGTAAATGGAGTTGGCA (complicated variant)
	Reference: GGAAGCGCAGCTTCGCCTCG-AGATGGAGTTGGCAAAGAAGGCCAAGGCGGACATGTCTGGGTTGCAACGC
L-6	Allele1: GAAGCGCAGCTTCGCCTCGA-GATGGAGTTGGCAAA (WT)
	Allele2: GAAGCGCAGCTTCGCCTCGAAAATGGAGTTGGCAA (complicated variant)
	Reference: GAAGCGCAGCTTCGCCTCGA-GATGGAGTTGGCAAAGAAGGCCAAGGCGGACATGTCTGGGTTGCAACGCT
L-7	Allele1: GGAAGCGCAGCTTCGCCTCG-(58-bp deletion)CCTCGGCTTGGACCA (deletion)
	Allele2: GGAAGCGCAGCTTCGCCTCGTATATGGAGTTGGCA (complicated variant)
	Reference: GGAAGCGCAGCTTCGCCTCG-AGATGGAGTTGGCAAAGAAGGCCAAGGCGGACATGTCTGGGTTGCAACGC
L-8	Allele1: GAAGCGCAGCTTCGCCTCGA-GATGGAGTTGGCAAA (WT)
	Allele2: GAAGCGCAGCTTCGCCTCGAAAATGGAGTTGGCAA (complicated variant)
	Reference: GAAGCGCAGCTTCGCCTCGA-GATGGAGTTGGCAAAGAAGGCCAAGGCGGACATGTCTGGGTTGCAACGCT
L-9	Allele1: GGAGTTGGCAAAGAAGGCCACAGGCGGACATGTCTG (insertion)
	Allele2: GGAGTTGGCAAAGAAGGCCA(35-bp deletion)CCTCGGCTTGGACCAC (deletion)
	Reference: GGAGTTGGCAAAGAAGGCCA-AGGCGGACATGTCTGGGTTGCAACGCTCCAGCAGCCTCGGCTTGGACCAC
L-10	Allele1: AGGAAGCGCAGCTTCGCCTC-GAGATGGAGTTGGCA (WT)
	Allele2: AGGAAGCGCAGCTTCGCCTCACGAAGGAAGTTGGC (complicated variant)
	Reference: AGGAAGCGCAGCTTCGCCTC-GAGATGGAGTTGGCAAAGAAGGCCAAGGCGGACATGTCTGGGTTGCAACG
L-11	Allele1: GGAGTTGGCAAAGAAGGCCA----------------------------------CCTCGGCTTGGACCA (deletion)
	Allele2: GGAGTTGGCAAAGAAGGCCA----------------------------------CCTCGGCTTGGACCA (deletion)
	Reference: GGAGTTGGCAAAGAAGGCCAAGGCGGACATGTCTGGGTTGCAACGCTCCAGCAGCCTCGGCTTGGACCA
L-12	Allele1: GGAAGCGCAGCTTCGCCTCG----------------------------------------------------------CCTCGGCTTGGACCA (deletion)
	Allele2: GGAAGCGCAGCTTCGCCTCG----------------------------------------------------------CCTCGGCTTGGACCA (deletion)
	Reference: GGAAGCGCAGCTTCGCCTCGAGATGGAGTTGGCAAAGAAGGCCAAGGCGGACATGTCTGGGTTGCAACGCTCCAGCAGCCTCGGCTTGGACCA
L-13	Allele1: GGAAGCGCAGCTTCGCCTCGCAGATGGAGTTGGCA (insertion)
	Allele2: GGAAGCGCAGCTTCGCCTCGTAGATGGAGTTGGCA (insertion)
	Reference: GGAAGCGCAGCTTCGCCTCG-AGATGGAGTTGGCA
L-14	Allele1: GAAGCGCAGCTTCGCCTCGAGATGGAGTTGGCAAA (WT)
	Allele2: GAAGCGCAGCTTCGCCTCGACAAGGATTG---------GGCCAA (substitution and deletion)
	Reference: GAAGCGCAGCTTCGCCTCGAGATGGAGTTGGCAAAGAAGGCCAAGGCGGACATGTCTGGGTTGCAACGCT
L-15	Allele1: GAAGCGCAGCTTCGCCTCGA-GATGGAGTTGGCAAA (WT)
	Allele2: GAAGCGCAGCTTCGCCTCGAAAAGGGAGTTGGCAA (complicated variant)
	Reference: GAAGCGCAGCTTCGCCTCGA-GATGGAGTTGGCAAAGAAGGCCAAGGCGGACATGTCTGGGTTGCAACGCT
L-16	WT
L-17	WT
L-18	WT
