# Supplementary material for: Cytological and transcriptome analyses reveal OsPUB73 defect affects the gene expression associated with tapetum or pollen exine abnormality in rice
Source: BMC Plant Biol. 2019 Dec 10;19:546. doi: 10.1186/s12870-019-2175-2 (PMC6902612; doi:10.1186/s12870-019-2175-2)
Supplement: Supplementary file 6 — Additional file 6: Table S2. The correlation analysis between all samples. [file 12870_2019_2175_MOESM6_ESM.xlsx]

## Sheet: Sample_correlation
decor.E231-CS1	cor_num.E231-CS1	decor.E231-CS2	decor.E231-CS3	decor.E231-MA1	decor.E231-MA2	decor.E231-MA3	decor.GE126-CS1	decor.GE126-CS2	decor.GE126-CS3	decor.GE73-MA1	decor.GE73-MA2	decor.GE73-MA3
E231-CS1	1	0.9954	0.9877	0.0034	0.0031	0.0038	0.977	0.9853	0.9837	0.0039	0.0039	0.0043
E231-CS2	0.9954	1	0.9897	0.0037	0.0033	0.0041	0.9785	0.988	0.9877	0.0046	0.0044	0.0049
E231-CS3	0.9877	0.9897	1	0.0033	0.0028	0.0035	0.9821	0.9774	0.9779	0.0035	0.0035	0.0038
E231-MA1	0.0034	0.0037	0.0033	1	0.9961	0.9899	0.0032	0.0031	0.0036	0.9695	0.9662	0.9637
E231-MA2	0.0031	0.0033	0.0028	0.9961	1	0.9912	0.0028	0.0027	0.0032	0.9661	0.9716	0.9678
E231-MA3	0.0038	0.0041	0.0035	0.9899	0.9912	1	0.0035	0.0034	0.0039	0.974	0.9719	0.9736
GE126-CS1	0.977	0.9785	0.9821	0.0032	0.0028	0.0035	1	0.991	0.9919	0.0037	0.0037	0.0041
GE126-CS2	0.9853	0.988	0.9774	0.0031	0.0027	0.0034	0.991	1	0.9981	0.0038	0.0036	0.0039
GE126-CS3	0.9837	0.9877	0.9779	0.0036	0.0032	0.0039	0.9919	0.9981	1	0.0044	0.0042	0.0046
GE73-MA1	0.0039	0.0046	0.0035	0.9695	0.9661	0.974	0.0037	0.0038	0.0044	1	0.9886	0.9893
GE73-MA2	0.0039	0.0044	0.0035	0.9662	0.9716	0.9719	0.0037	0.0036	0.0042	0.9886	1	0.9968
GE73-MA3	0.0043	0.0049	0.0038	0.9637	0.9678	0.9736	0.0041	0.0039	0.0046	0.9893	0.9968	1

## Sheet: Sheet1
decor.E231-CS1	cor_num.E231-CS1	decor.E231-CS2	decor.E231-CS3	decor.GE126-CS1	decor.GE126-CS2	decor.GE126-CS3
E231-CS1	1	0.9954	0.9877	0.977	0.9853	0.9837
E231-CS2	0.9954	1	0.9897	0.9785	0.988	0.9877
E231-CS3	0.9877	0.9897	1	0.9821	0.9774	0.9779
GE126-CS1	0.977	0.9785	0.9821	1	0.991	0.9919
GE126-CS2	0.9853	0.988	0.9774	0.991	1	0.9981
GE126-CS3	0.9837	0.9877	0.9779	0.9919	0.9981	1

## Sheet: Sheet2
Table S2. The correlation analysis between all samples.
	WT-1	WT-2	WT-3	ospub73-1	ospub73-2	ospub73-3
WT-1	1	0.9961	0.9899	0.9695	0.9662	0.9637
WT-2	0.9961	1	0.9912	0.9661	0.9716	0.9678
WT-3	0.9899	0.9912	1	0.974	0.9719	0.9736
ospub73-1	0.9695	0.9661	0.974	1	0.9886	0.9893
ospub73-2	0.9662	0.9716	0.9719	0.9886	1	0.9968
ospub73-3	0.9637	0.9678	0.9736	0.9893	0.9968	1
