# Supplementary material for: Cytological and transcriptome analyses reveal OsPUB73 defect affects the gene expression associated with tapetum or pollen exine abnormality in rice
Source: BMC Plant Biol. 2019 Dec 10;19:546. doi: 10.1186/s12870-019-2175-2 (PMC6902612; doi:10.1186/s12870-019-2175-2)
Supplement: Supplementary file 8 — Additional file 8: Table S3. Differentially expressed genes between WT and mutant. [file 12870_2019_2175_MOESM8_ESM.xlsx]

## Sheet: Sheet1
Table S3. Differentially expressed genes between WT and mutant.
ID	WT-1	WT-2	WT-3	ospub73-1	ospub73-2	ospub73-3	FDR	log2FC	regulated
LOC_Os01g01080	44.3078	45.9877	44.6602	24.5493	23.8284	21.4317	4.30452e-74	-1.07772	down
LOC_Os01g01430	0.778653	1.27011	0.972497	0.047595	0.101557	0.026529	5.20876e-17	-3.27822	down
LOC_Os01g01770	0.310076	0.531293	0.216858	0	0.108724	0.037616	0.00466368	-1.57985	down
LOC_Os01g01870	26.263	26.1434	25.8798	13.4618	11.6821	12.0893	3.4147e-58	-1.19823	down
LOC_Os01g02020	32.7743	31.1492	33.917	16.7972	18.8949	16.2815	4.15063e-83	-1.04449	down
LOC_Os01g02120	1.17072	1.41258	0.739812	0.722585	0.363649	0.196844	0.00654884	-1.19324	down
LOC_Os01g02139	30.0823	27.2507	24.2547	7.95062	9.76241	9.09139	1.95462e-40	-1.71124	down
LOC_Os01g02190	6.5289	5.58219	5.52226	0.063712	0.21017	0	4.33069e-06	-2.47107	down
LOC_Os01g02730	1.25897	0.770899	1.20954	0.069401	0.095138	0.075219	3.67003e-08	-2.20128	down
LOC_Os01g02900	2.88869	2.94501	3.13279	0.723554	1.05933	0.846527	9.55884e-29	-1.83885	down
LOC_Os01g02920	61.5892	57.4105	58.4702	18.1316	15.7307	14.8206	7.3348e-192	-2.00642	down
LOC_Os01g03080	0.638403	0.277337	0.455671	0.0166	0	0.113299	0.000240931	-1.96989	down
LOC_Os01g03130	0.307793	0.278661	0.29031	0.01518	0.065215	0.033844	0.000802204	-1.74342	down
LOC_Os01g03330	111.344	115.514	108.551	26.5258	24.1941	23.1492	0	-2.30848	down
LOC_Os01g03380	1.79014	2.45003	2.06616	0.421597	0.485324	0.619993	2.93096e-10	-1.93917	down
LOC_Os01g03390	24.7161	30.6768	29.4445	2.77158	2.3827	2.51395	2.71877e-181	-3.53965	down
LOC_Os01g03640	0.041901	0.084467	0.046724	0	0	0	0.00599112	-1.52916	down
LOC_Os01g03670	356.06	363.38	362.367	170.592	159.556	157.584	1.45731e-208	-1.28069	down
LOC_Os01g03690	13.7703	11.4615	12.5985	5.72734	5.66317	5.25499	1.16015e-38	-1.28349	down
LOC_Os01g03730	48.6996	51.6687	55.1797	5.78682	7.33952	6.17779	2.96327e-277	-2.99027	down
LOC_Os01g04050	141.596	139.915	150.42	22.5454	23.3862	22.4348	0	-2.78492	down
LOC_Os01g04080	23.8948	23.5592	22.1204	6.81558	7.36826	5.92687	1.83775e-80	-1.90402	down
LOC_Os01g04100	5.65718	6.14842	6.40438	2.95705	2.85782	2.6611	7.54508e-18	-1.20917	down
LOC_Os01g04409	13.4313	16.1716	13.401	5.69702	3.96038	5.26154	1.26085e-45	-1.58005	down
LOC_Os01g04440	0.929929	0.803738	0.920695	0.607847	0.308023	0.28071	0.00144621	-1.12008	down
LOC_Os01g04470	0.255626	0.468069	0.203167	0	0	0	4.93119e-06	-2.45511	down
LOC_Os01g04530	1.04259	1.40158	1.11349	0.212565	0.187836	0.251023	6.53571e-08	-2.09932	down
LOC_Os01g04620	0.696758	0.466513	0.673579	0.226714	0.149017	0.230516	9.05753e-05	-1.44611	down
LOC_Os01g04670	5.44247	5.92952	7.03143	2.56931	3.95268	2.86188	4.20475e-07	-1.06207	down
LOC_Os01g04920	14.3354	13.8627	14.3788	7.91926	7.64336	6.87293	1.68352e-38	-1.0546	down
LOC_Os01g05064	4.26778	4.69427	3.13082	0.355752	1.13357	0.22889	1.25325e-10	-2.44901	down
LOC_Os01g05810	4.55094	4.52243	4.56774	1.43159	2.59226	0.800677	0.00210379	-1.3344	down
LOC_Os01g05820	8.71172	9.13833	8.05541	3.09174	0.873636	2.73183	0.000122267	-1.66683	down
LOC_Os01g06240	0.268237	0.278168	0.24125	0.040714	0.100444	0.128235	0.00287003	-1.31726	down
LOC_Os01g06280	1.10552	1.12245	0.808554	0.30785	0.404021	0.216939	2.19125e-11	-1.66552	down
LOC_Os01g06640	71.5149	71.3619	68.878	15.1606	15.0412	14.7531	0	-2.36211	down
LOC_Os01g06740	2.76694	1.57036	2.95022	0.136895	0.030653	0.033047	3.32671e-34	-4.37154	down
LOC_Os01g07300	9.78135	8.39406	8.73217	3.33392	2.25618	2.81884	4.63484e-31	-1.76449	down
LOC_Os01g07420	0.7357	0.463951	0.233657	0.0765	0.154817	0.129006	0.00062099	-1.61043	down
LOC_Os01g07560	2.29036	2.04481	2.14631	0.338643	0.258437	0.23475	8.64048e-68	-2.98813	down
LOC_Os01g08380	23.4707	22.7195	22.8797	10.8262	10.5106	9.39537	9.84478e-72	-1.2941	down
LOC_Os01g08460	4.16913	4.09536	4.49887	1.66853	1.52506	1.37243	5.79154e-39	-1.55586	down
LOC_Os01g09010	140.1	137.478	139.794	52.2659	48.1122	49.3275	0	-1.6099	down
LOC_Os01g09100	5.72614	5.21875	4.77918	0.475887	0.546715	0.785686	6.84876e-43	-3.06057	down
LOC_Os01g09130	1.49464	1.34062	0.844386	0.489982	0.29138	0.20431	6.21404e-05	-1.63365	down
LOC_Os01g09140	4.50626	3.47659	5.01196	2.32414	1.771	2.26713	9.4572e-05	-1.07279	down
LOC_Os01g09280	1.60334	1.85588	1.73751	0.684867	1.06	0.757135	1.75972e-13	-1.41901	down
LOC_Os01g09300	41.6251	40.0732	38.9375	16.8936	20.0594	19.2607	2.68358e-78	-1.22664	down
LOC_Os01g09640	17.9466	17.1487	16.9584	1.59537	1.97829	1.58546	2.74737e-245	-3.42829	down
LOC_Os01g09900	3.04397	2.51234	3.08519	0.558579	0.86311	0.954723	1.2567e-17	-1.89159	down
LOC_Os01g10180	17.0795	16.8057	14.219	7.85023	8.65062	8.45902	1.5909e-25	-1.07092	down
LOC_Os01g10210	2.10523	2.16391	2.10628	0.846153	1.01691	1.35467	1.26499e-05	-1.062	down
LOC_Os01g10250	14.3156	10.3786	13.5781	7.2925	6.43652	6.47796	2.6552e-18	-1.04282	down
LOC_Os01g10400	125.042	125.231	131.675	10.005	9.07143	10.7321	0	-3.8111	down
LOC_Os01g10670	1.28395	1.23051	1.29514	0	0	0.097337	2.30459e-07	-2.67166	down
LOC_Os01g10740	5.49112	4.53893	7.3263	3.2691	3.17352	2.24599	0.000228579	-1.03832	down
LOC_Os01g10760	4.09126	7.53983	5.30539	1.5866	3.72099	2.12936	0.00135255	-1.16164	down
LOC_Os01g10990	6.89936	6.91796	7.1997	0.389216	0.220544	0.242489	1.71787e-116	-4.49922	down
LOC_Os01g11150	28.0229	28.0166	29.9193	6.15004	5.45908	4.42525	1.29772e-152	-2.55015	down
LOC_Os01g11600	9.90572	10.5822	8.23569	1.53616	1.15753	1.6581	2.80473e-19	-2.58752	down
LOC_Os01g11650	9.38691	10.046	9.18439	1.05096	1.12792	1.34437	4.32333e-121	-3.02531	down
LOC_Os01g11810	6.30589	6.20301	7.69313	0.718801	0.504287	0.575392	3.07137e-83	-3.45367	down
LOC_Os01g11910	2.80919	3.1535	2.722	0.995405	1.13917	1.17812	1.2944e-20	-1.48518	down
LOC_Os01g12320	8.60226	8.3769	7.5131	3.12182	3.23355	3.45931	9.5818e-32	-1.49945	down
LOC_Os01g12520	96.8179	96.953	92.5476	46.7485	50.6765	38.941	2.8942e-64	-1.23781	down
LOC_Os01g12710	43.7875	43.7397	37.881	13.2258	12.9984	12.3053	0	-1.8595	down
LOC_Os01g13210	29.1257	27.9813	29.9842	8.86892	9.40717	9.48553	6.83992e-158	-1.76611	down
LOC_Os01g13610	7.66976	7.82073	7.83171	0.80211	1.83639	1.38681	9.05469e-46	-2.33687	down
LOC_Os01g14030	47.4948	45.1479	44.0964	6.76908	6.86688	7.3289	0	-2.82583	down
LOC_Os01g14080	3.29982	2.47364	2.852	1.41253	1.59321	1.18232	1.74288e-08	-1.13032	down
LOC_Os01g14410	1.36078	2.09487	1.57416	0.719879	0.945285	0.749373	0.000427185	-1.0838	down
LOC_Os01g14440	17.1009	17.4697	16.7116	7.52291	6.73383	7.89482	4.74819e-79	-1.28423	down
LOC_Os01g14880	245.821	241.14	257.074	91.2235	87.5183	84.7823	4.24783e-171	-1.62421	down
LOC_Os01g15000	20.3935	22.1122	24.6539	8.5087	9.73369	9.58237	3.9615e-73	-1.38877	down
LOC_Os01g15580	1.21203	1.32135	1.29284	0.542339	0.550496	0.779195	5.00969e-10	-1.13176	down
LOC_Os01g15770	1.69814	1.74602	1.57356	0.926468	0.88378	0.795344	7.67864e-05	-1.00961	down
LOC_Os01g16230	0.946089	0.757622	1.10897	0.188017	0.185833	0.377406	3.08622e-06	-1.72708	down
LOC_Os01g16310	5.01167	5.16294	5.20858	1.25564	0.979924	1.44114	3.30047e-69	-2.17403	down
LOC_Os01g16350	35.7273	35.8552	37.2913	14.0702	13.4341	13.6194	2.08862e-202	-1.55828	down
LOC_Os01g16714	3.57253	3.52107	3.87461	0.738749	0.659587	0.349007	4.977e-29	-2.61051	down
LOC_Os01g17330	1.18956	0.583422	1.46401	0.245303	0.440039	0.235772	2.64598e-05	-1.61843	down
LOC_Os01g18090	0.912195	1.46998	1.0388	0.176843	0.126696	0.485394	0.000271643	-1.67308	down
LOC_Os01g18110	2.11949	1.63301	2.43169	0	0	0	5.00664e-36	-5.39691	down
LOC_Os01g18120	6.66688	8.67084	9.40657	0.611667	1.01063	0.616437	3.56005e-88	-3.44183	down
LOC_Os01g18220	1.78042	1.41133	1.83967	0.19296	0.183611	0.288434	6.50395e-25	-2.80533	down
LOC_Os01g18360	1.15334	0.824953	1.08521	0.157139	0.171227	0.171495	1.99181e-09	-2.24535	down
LOC_Os01g18490	5.02346	4.21172	4.14805	0.417192	0.272021	1.99587	3.41689e-05	-1.87507	down
LOC_Os01g18530	0.600138	0.32307	0.696197	0	0	0	0.000118422	-2.10595	down
LOC_Os01g18584	0.704646	0.615983	0.637902	0.018511	0	0.020635	3.04104e-19	-3.80441	down
LOC_Os01g18800	17.4359	18.4755	18.7495	3.52003	3.5064	4.02176	7.6943e-170	-2.4205	down
LOC_Os01g19020	0.498009	0.678512	0.876527	0.047729	0	0	1.12388e-13	-3.43796	down
LOC_Os01g19290	0.847637	1.01994	0.890949	0.038704	0.073308	0.063845	1.29232e-20	-3.38152	down
LOC_Os01g19880	27.267	24.2126	26.1818	12.9106	12.9924	13.475	1.58783e-36	-1.10499	down
LOC_Os01g19940	87.42	86.4019	82.7198	39.5496	42.7836	40.6091	4.80263e-117	-1.18654	down
LOC_Os01g20206	14.0776	14.0901	13.3033	2.0995	2.86487	2.62889	9.70264e-70	-2.52642	down
LOC_Os01g20930	7.64001	8.81294	8.03649	3.39777	4.1683	4.95705	6.0158e-10	-1.07264	down
LOC_Os01g21100	8.79619	10.7547	10.2704	4.34948	3.72318	4.62132	1.77028e-15	-1.32848	down
LOC_Os01g21135	6.53308	6.89257	6.39217	1.10737	0.917664	0.457467	7.56428e-44	-2.96718	down
LOC_Os01g21144	12.5926	16.0854	13.7379	6.15641	7.55323	5.82045	4.31846e-27	-1.23682	down
LOC_Os01g21160	96.9323	80.0692	82.4298	35.3845	57.7868	62.5655	2.62696e-15	-1.09489	down
LOC_Os01g21250	1405.07	1420.7	1376.11	270.707	267.354	238.083	0	-2.56289	down
LOC_Os01g21620	8.70437	8.49279	8.86376	1.73302	1.75572	2.23677	1.58443e-32	-2.23494	down
LOC_Os01g21630	35.9626	35.8432	34.8755	2.09755	2.25817	2.40907	0	-4.09252	down
LOC_Os01g23070	0.143191	0.248731	0.282589	0.081862	0.073201	0.018477	0.00470187	-1.43179	down
LOC_Os01g23580	0.208343	0.150564	0.211114	0.04987	0.044711	0.020848	0.000172076	-1.74029	down
LOC_Os01g23710	3.58804	2.54596	3.31017	0.833252	0.893456	0.800282	1.15824e-26	-1.96014	down
LOC_Os01g24070	8.71764	9.25015	8.55874	4.41056	4.16568	4.42908	2.00273e-23	-1.14199	down
LOC_Os01g24470	7.05379	7.03908	7.30063	3.63721	3.20372	3.98045	8.05449e-35	-1.11257	down
LOC_Os01g24490	6.33232	5.75459	5.72447	1.51836	1.36094	1.4448	6.10347e-68	-2.1413	down
LOC_Os01g24500	1.80423	2.52981	1.79743	0.41958	0.332606	0.600039	3.35359e-14	-2.12552	down
LOC_Os01g24680	78.9131	80.7133	80.2111	39.599	41.2298	42.1317	2.00413e-214	-1.10143	down
LOC_Os01g24710	376.655	139.479	370.822	41.3639	39.3274	37.7332	1.09569e-10	-2.50329	down
LOC_Os01g24720	31.7493	32.8186	28.8168	16.3207	12.0937	11.4759	5.05186e-18	-1.32746	down
LOC_Os01g24780	1.3304	1.20149	1.46997	0.080436	0.100513	0	4.06145e-26	-3.77967	down
LOC_Os01g24980	3.61507	3.69795	3.37298	1.50402	2.09654	1.65527	1.20575e-10	-1.21812	down
LOC_Os01g25100	3.1131	2.31519	2.09109	0	0.378137	0.151836	0.00717327	-1.53387	down
LOC_Os01g25560	4.82125	5.15979	5.51553	3.30701	2.79379	2.08522	2.92111e-06	-1.00209	down
LOC_Os01g25720	0.671521	0.689796	0.666135	0.346571	0.388817	0.254187	1.3711e-07	-1.11964	down
LOC_Os01g25740	0.300115	0.307698	0.295604	0.132181	0.08277	0.098845	3.29012e-06	-1.46728	down
LOC_Os01g25760	1.71532	1.67759	1.60228	0.506671	0.596763	0.552382	3.54103e-29	-1.68478	down
LOC_Os01g25990	2.10569	1.88189	2.04557	0.29122	0.233986	0.199839	1.88325e-49	-3.00512	down
LOC_Os01g26000	2.92591	3.54521	2.65104	1.57693	1.33324	1.11796	1.09792e-12	-1.19669	down
LOC_Os01g27210	8.10532	7.03156	7.69752	3.09708	3.53701	3.01105	5.06084e-21	-1.34871	down
LOC_Os01g27240	1.93979	2.19551	2.58234	0.231405	0.090378	0.064841	1.44416e-32	-3.6892	down
LOC_Os01g27480	1.01195	0.821164	1.04369	0.199029	0.570668	0.407028	0.00385995	-1.18437	down
LOC_Os01g27490	2.6551	3.3714	2.53274	1.38973	1.48784	1.03706	1.51974e-08	-1.20369	down
LOC_Os01g28474	0.426891	0.096414	0.157626	0.063863	0	0	0.00777214	-1.53139	down
LOC_Os01g28500	1.39272	1.85689	1.9215	0.066406	0.023774	0.024676	6.65819e-20	-3.75542	down
LOC_Os01g28744	0.507672	0.477916	0.454532	0	0.115553	0	0.000377976	-1.93648	down
LOC_Os01g29390	18.9773	16.3102	19.6626	6.76354	5.74258	6.20578	1.98598e-71	-1.6455	down
LOC_Os01g29870	2.62859	2.04258	2.70116	0.02766	0.303344	0.207876	8.11047e-23	-3.34306	down
LOC_Os01g29890	0.246169	0.366181	1.04879	0	0	0	0.00317054	-1.63682	down
LOC_Os01g31370	1.25597	1.68545	1.65078	0.493972	0.603586	0.555128	4.50159e-11	-1.51629	down
LOC_Os01g31980	4.17457	4.68424	5.28587	2.01303	2.46528	2.0162	2.62814e-16	-1.22215	down
LOC_Os01g32080	44.656	43.5247	45.0685	14.0785	13.0598	14.256	0	-1.85474	down
LOC_Os01g32120	1.2388	2.0067	2.01547	0.165848	0.035554	0.148106	7.203e-18	-3.2089	down
LOC_Os01g32670	44.1764	47.8873	45.3327	9.9072	8.4717	7.88147	8.20372e-134	-2.49029	down
LOC_Os01g32780	21.1509	25.1539	21.8607	10.3171	11.0807	10.0236	1.30083e-36	-1.23981	down
LOC_Os01g32840	2.27729	1.40026	1.84888	0.467532	0.701088	0.38591	1.42513e-14	-1.90147	down
LOC_Os01g34980	21.2975	19.581	20.0091	9.7931	10.4235	8.13198	5.38343e-25	-1.21703	down
LOC_Os01g35000	25.4263	25.4235	24.5896	11.3299	10.8722	12.0869	1.1066e-41	-1.26027	down
LOC_Os01g36080	11.731	10.8205	10.0699	7.67611	4.34774	4.06101	2.49067e-28	-1.23169	down
LOC_Os01g36460	0.217653	0.359079	0.192403	0	0.024314	0.025236	5.23113e-05	-2.12228	down
LOC_Os01g36790	2.86245	3.04619	4.12858	1.41201	0.727586	0.917534	2.18612e-33	-2.1167	down
LOC_Os01g36810	0.076487	0.430918	0.124664	0	0	0	0.00673865	-1.50386	down
LOC_Os01g37000	9.10628	8.9013	9.8321	1.27238	1.29048	1.77399	2.29688e-96	-2.74187	down
LOC_Os01g37100	0.424774	0.610995	0.486671	0.252872	0.049767	0.211828	0.00374534	-1.29118	down
LOC_Os01g37460	31.5045	27.5702	32.1832	15.22	14.5505	17.0244	6.18893e-34	-1.0888	down
LOC_Os01g37800	150.189	148.657	155.054	77.6226	78.6365	80.0706	4.24496e-223	-1.07854	down
LOC_Os01g37810	15.844	12.9119	12.9399	4.85177	4.35018	5.75937	1.86177e-24	-1.57525	down
LOC_Os01g37910	24.6252	24.8705	24.5029	12.456	12.4933	12.244	3.51218e-96	-1.14204	down
LOC_Os01g38660	18.4642	16.9503	17.6476	7.03767	6.21973	5.94747	1.05885e-47	-1.57937	down
LOC_Os01g38670	0.615188	0.359028	0.924632	0.055775	0.097811	0.096206	6.83492e-09	-2.39222	down
LOC_Os01g39070	23.188	20.6301	22.7079	11.1574	12.4072	11.3723	1.75903e-24	-1.051	down
LOC_Os01g39330	3.12713	3.8877	2.99855	0.701736	0.893767	1.05865	3.59352e-25	-1.97787	down
LOC_Os01g39870	0.403618	0.272048	0.268787	0	0	0	0.00486392	-1.56731	down
LOC_Os01g39990	0.383975	0.22826	0.529698	0.095994	0.098855	0.111725	0.000594597	-1.55016	down
LOC_Os01g40330	55.5273	58.6877	47.9644	22.1529	28.5674	23.1275	2.59262e-73	-1.20868	down
LOC_Os01g40580	1.66594	1.98449	1.42379	0.771117	0.600437	0.876928	9.04194e-06	-1.21822	down
LOC_Os01g40600	2.61226	2.61386	2.94881	0.996953	1.10542	1.58207	1.85014e-06	-1.21137	down
LOC_Os01g41050	0.239396	0.141071	0.221829	0	0.054028	0.063867	0.00321182	-1.58176	down
LOC_Os01g41120	11.1872	10.7185	12.0287	3.262	3.18511	2.49345	9.81811e-72	-2.02865	down
LOC_Os01g41430	3.21482	2.80878	4.03119	1.05682	0.879096	0.914176	2.57003e-23	-1.8749	down
LOC_Os01g41510	1.67056	2.58559	1.62014	0.355719	0.53065	0.776221	6.3751e-08	-1.74203	down
LOC_Os01g41790	0.145552	0.279188	0.314447	0.040308	0.10788	0.043578	0.00998227	-1.35653	down
LOC_Os01g42380	16.2634	16.8643	16.5828	7.4975	6.95248	7.15924	7.66528e-152	-1.33183	down
LOC_Os01g42400	10.065	10.7978	10.2958	5.67352	6.03507	4.92908	3.34342e-24	-1.02717	down
LOC_Os01g42410	7.73569	7.1175	8.00637	4.06644	3.73086	3.93442	2.69111e-50	-1.08891	down
LOC_Os01g43320	26.6336	24.9102	27.4431	13.4992	14.2215	13.3268	3.11345e-67	-1.07358	down
LOC_Os01g43490	1.15379	0.559542	0.810602	0.455074	0.38283	0.41399	0.00224475	-1.0257	down
LOC_Os01g43940	19.0368	18.4904	18.481	10.4175	9.20593	8.85918	1.36101e-49	-1.10182	down
LOC_Os01g44120	1.05701	1.31105	1.42426	0.270618	0.165215	0.151563	6.73049e-10	-2.3091	down
LOC_Os01g44130	1.25248	0.998656	1.67699	0.104892	0.192641	0.235856	3.52409e-14	-2.51911	down
LOC_Os01g44140	2.73506	2.16461	2.07992	1.22001	1.05693	1.04227	1.49342e-09	-1.15715	down
LOC_Os01g45250	46.467	41.623	44.3019	6.70494	5.51485	6.0959	0	-2.96665	down
LOC_Os01g45274	16.0129	18.4497	17.1691	2.59261	2.823	4.08648	5.29946e-161	-2.68957	down
LOC_Os01g45430	0.494265	0.214961	0.339257	0.036985	0.005881	0	6.33975e-05	-2.15511	down
LOC_Os01g45460	1.46385	1.89089	1.4456	0.355767	0.498888	0.371692	1.66909e-13	-1.93295	down
LOC_Os01g45510	1.60793	1.35513	1.43373	0.676492	0.555389	0.478907	1.61153e-05	-1.33266	down
LOC_Os01g45520	0.453677	0.616719	0.475524	0.191408	0.129032	0.103808	1.82605e-06	-1.7091	down
LOC_Os01g45570	2.51914	2.57045	2.06542	0.711786	0.750646	1.03747	9.82059e-11	-1.56764	down
LOC_Os01g45624	0.960215	1.2188	1.24896	0.237703	0.702433	0.527457	0.00983782	-1.11891	down
LOC_Os01g45640	61.3762	63.2807	61.1071	12.6496	14.0507	14.0358	1.36269e-253	-2.31314	down
LOC_Os01g45700	338.913	323.811	323.085	69.6334	71.6111	67.1691	0	-2.37138	down
LOC_Os01g45830	3.63091	3.68502	3.90831	1.10487	0.504123	0.431381	6.16538e-19	-2.38153	down
LOC_Os01g45990	11.4702	10.9182	10.0455	4.98649	5.77615	4.35946	5.15761e-15	-1.10129	down
LOC_Os01g46030	1.8887	1.43491	1.9463	0.457986	0.343557	0.246753	7.04888e-16	-2.23554	down
LOC_Os01g46080	3.98995	3.4478	3.07183	1.23741	1.1964	1.79052	1.23291e-12	-1.39241	down
LOC_Os01g46120	2.88351	2.5999	3.3154	1.3889	1.23362	1.06617	4.22308e-11	-1.35703	down
LOC_Os01g46290	3.61392	3.44123	3.29725	1.61946	1.42187	1.31703	1.40342e-16	-1.34339	down
LOC_Os01g46926	4.93342	5.48754	4.93448	3.21558	1.44345	2.06068	9.89187e-07	-1.23577	down
LOC_Os01g47100	2.15547	2.80459	2.71584	1.30151	1.10703	1.44927	4.55414e-06	-1.07281	down
LOC_Os01g47570	3.28784	3.15606	2.73666	1.20117	1.07988	1.80419	1.00904e-05	-1.20786	down
LOC_Os01g47580	0.437409	0.333855	0.414446	0.084486	0.079419	0.2153	0.00229742	-1.4026	down
LOC_Os01g48000	0.679152	0.538315	0.469528	0.072131	0.142986	0.074205	2.27058e-11	-2.27846	down
LOC_Os01g48130	0.31217	0.529402	0.360731	0.038193	0	0.024564	1.58805e-08	-2.71132	down
LOC_Os01g48430	56.7297	56.2265	58.0671	24.6899	24.1269	22.8344	5.37606e-142	-1.38378	down
LOC_Os01g48570	0.405574	0.487696	0.28119	0.04441	0	0.023307	4.236e-08	-2.63138	down
LOC_Os01g48790	13.672	14.0645	14.0197	4.73753	4.97942	4.42597	3.72911e-144	-1.69696	down
LOC_Os01g48800	5.74057	4.88866	5.71927	1.15086	1.45994	0.634233	6.18576e-26	-2.33588	down
LOC_Os01g48820	16.5957	17.8788	15.9716	7.39345	5.7532	6.53951	2.65791e-46	-1.47386	down
LOC_Os01g48874	0.803122	0.904573	1.47863	0.429752	0.537717	0.434452	7.45679e-05	-1.04236	down
LOC_Os01g49030	12.3108	36.1514	39.8024	1.35226	0.227386	0.270729	3.22148e-07	-2.70824	down
LOC_Os01g49050	20.9726	13.5418	14.7751	1.11168	2.08317	2.63705	1.96975e-16	-2.80674	down
LOC_Os01g49270	32.0598	33.7892	32.5814	17.3811	15.8951	15.1187	2.7901e-72	-1.1527	down
LOC_Os01g49320	1.13897	1.35821	1.2652	0.655181	0.487809	0.395075	1.40613e-05	-1.27969	down
LOC_Os01g49770	35.8234	35.9842	37.7765	20.3394	15.4282	14.8457	1.26352e-34	-1.18614	down
LOC_Os01g49820	3.21306	2.89994	4.08948	0.407171	0.500817	0.571916	3.48376e-56	-2.82682	down
LOC_Os01g49910	0.831325	0.747103	1.17978	0.304501	0.288491	0.383792	2.81664e-06	-1.46865	down
LOC_Os01g50360	0.929163	1.12534	0.959638	0.30912	0.672971	0.409479	0.000738928	-1.12763	down
LOC_Os01g50400	168.881	168.492	164.384	83.5459	83.6806	77.149	3.49064e-151	-1.16924	down
LOC_Os01g50410	106.229	141.494	137.531	73.4402	65.8333	63.6061	3.97408e-14	-1.05098	down
LOC_Os01g50610	1.4829	1.30673	1.36023	0.32374	0.339801	0.251098	2.79811e-16	-2.13658	down
LOC_Os01g51030	69.2277	69.8999	67.5056	5.83385	5.10619	5.19542	0	-3.77624	down
LOC_Os01g51250	26.3585	22.5256	26.5325	11.032	13.1566	10.9208	4.74507e-65	-1.29031	down
LOC_Os01g51320	3.35486	3.3713	3.13557	1.35092	0.722286	0.877856	1.48562e-15	-1.77006	down
LOC_Os01g51540	106.681	108.04	108.795	24.7706	21.8967	21.4162	0	-2.37271	down
LOC_Os01g51550	3.96908	3.86137	3.56372	1.00049	0.953705	1.20281	1.40615e-39	-2.0563	down
LOC_Os01g51670	19.4516	18.3248	17.4197	6.32603	6.28234	6.33705	2.87748e-68	-1.66222	down
LOC_Os01g51870	264.881	262.997	269.304	75.9422	73.2498	71.0735	0	-1.98612	down
LOC_Os01g52010	3.82183	3.74987	3.59269	1.83932	1.43878	2.48022	5.2067e-08	-1.04964	down
LOC_Os01g52030	2.87993	3.33575	2.36462	0.649443	0.899933	0.497369	1.65684e-11	-1.98809	down
LOC_Os01g52080	3.47188	2.5848	2.87716	1.29373	0.95721	0.865495	1.87991e-06	-1.4743	down
LOC_Os01g52130	98.0409	96.5026	96.6401	11.9216	11.3588	11.4712	0	-3.19339	down
LOC_Os01g52330	0.176373	0.347897	0.159936	0	0.032795	0.058102	0.00156456	-1.73437	down
LOC_Os01g52340	1.15468	0.979037	1.19186	0.356875	0.419356	0.546785	2.82944e-07	-1.36603	down
LOC_Os01g52730	31.4937	31.455	30.9303	10.5205	10.5654	10.1208	1.81426e-255	-1.71821	down
LOC_Os01g52740	12.7918	14.1525	13.8349	1.61993	1.28631	1.61473	1.03222e-120	-3.23501	down
LOC_Os01g52750	0.193087	0.16583	0.201288	0.024526	0.058513	0.014069	0.000154548	-1.82298	down
LOC_Os01g52790	0.876583	0.862804	0.829333	0.257804	0.171716	0.323607	5.32726e-09	-1.72338	down
LOC_Os01g52980	5.50541	5.51381	5.5334	2.76255	2.22023	2.18018	4.74619e-23	-1.31315	down
LOC_Os01g53650	7.30077	6.6656	7.9384	4.43438	3.19061	3.51067	1.09521e-10	-1.07598	down
LOC_Os01g53810	13.5614	8.41129	9.90523	5.8353	4.61881	6.22329	5.58917e-06	-1.03423	down
LOC_Os01g54350	9.3278	9.31011	9.18909	3.50911	4.65836	3.70644	1.31001e-42	-1.34164	down
LOC_Os01g54600	83.351	80.4987	80.3416	45.3411	45.0412	41.6086	1.32469e-101	-1.0188	down
LOC_Os01g54670	8.01081	6.79963	7.27119	3.0315	3.06146	2.65752	4.23404e-24	-1.4391	down
LOC_Os01g54700	11.7977	11.8304	12.676	2.12776	2.23809	1.76922	4.53108e-192	-2.70526	down
LOC_Os01g55040	4.33562	3.86207	4.1362	1.8562	2.1939	1.98197	2.3174e-38	-1.13798	down
LOC_Os01g55240	10.723	11.53	12.9015	6.40788	5.53557	6.08868	5.09811e-28	-1.07742	down
LOC_Os01g55340	26.7031	28.4901	28.1711	10.9866	14.6778	13.9635	1.71995e-31	-1.1961	down
LOC_Os01g55510	422.466	421.558	414.033	28.9423	28.2098	31.5324	0	-3.95248	down
LOC_Os01g55520	1.21846	0.961633	1.01466	0.125848	0.144189	0.078693	5.54176e-22	-2.85444	down
LOC_Os01g56040	10.6701	9.56334	10.61	5.87312	5.71474	4.06087	2.43594e-12	-1.08378	down
LOC_Os01g56050	1.36187	0.912508	1.25588	0.439203	0.974948	0.493622	0.000157892	-1.11939	down
LOC_Os01g56500	0.32376	0.250041	0.252801	0.040661	0	0.041033	2.20023e-05	-2.14033	down
LOC_Os01g56840	6.92769	6.04213	5.66367	1.24264	0.797626	1.50178	6.34491e-34	-2.42614	down
LOC_Os01g56850	10.1423	10.9807	11.28	5.92775	5.93203	5.64529	2.19272e-35	-1.01533	down
LOC_Os01g56930	76.804	75.2174	68.4337	27.7972	35.1292	32.8134	1.51037e-268	-1.26609	down
LOC_Os01g57020	0.604257	0.936138	1.3485	0.028388	0.300816	0.04887	9.97037e-07	-2.233	down
LOC_Os01g57350	10.0734	10.5473	11.953	1.7492	3.34159	2.00966	5.70475e-98	-2.62679	down
LOC_Os01g57570	10.0338	10.2633	8.9862	5.39658	5.39501	4.55043	1.7039e-17	-1.04157	down
LOC_Os01g57599	61.4006	61.4546	61.7696	29.0402	28.9337	25.9815	2.11922e-124	-1.26654	down
LOC_Os01g58130	5.57168	5.79139	5.0476	1.05067	1.35667	0.850979	3.83338e-27	-2.33804	down
LOC_Os01g58194	6.89377	7.7436	7.38456	0.916439	0.890406	1.04473	2.61189e-125	-3.37872	down
LOC_Os01g58310	16.1056	18.145	14.1489	3.35392	2.55845	2.41782	8.65345e-28	-2.51956	down
LOC_Os01g58335	9.73271	9.56872	11.0411	1.66607	3.41109	2.13829	3.66129e-18	-2.07252	down
LOC_Os01g58380	18.4574	18.7571	16.7826	9.14316	8.92939	9.85995	8.01325e-53	-1.05838	down
LOC_Os01g58420	95.8966	97.6121	87.7529	44.1652	46.3739	47.897	3.29148e-98	-1.15434	down
LOC_Os01g58700	16.4654	14.3022	15.4491	6.94754	6.83786	8.21595	6.86293e-37	-1.19529	down
LOC_Os01g59470	0.275403	0.391411	0.966586	0	0	0	0.000898818	-1.83419	down
LOC_Os01g59680	2.73077	2.47477	2.38219	1.43337	1.01774	1.23387	3.67707e-08	-1.1293	down
LOC_Os01g60420	4.40756	4.73561	4.2681	1.85511	1.7788	2.16715	4.71795e-22	-1.31888	down
LOC_Os01g60740	0.262096	0.558825	0.83038	0.055824	0.069262	0.063397	1.04518e-05	-2.14433	down
LOC_Os01g60770	13.0171	12.978	13.1864	0.798857	0.254464	0.50365	7.57919e-32	-4.09	down
LOC_Os01g60960	1.5141	1.8842	1.32449	0.077153	0.259245	0.21194	2.04335e-17	-2.82503	down
LOC_Os01g61030	24.8625	25.8431	31.1313	12.2468	17.4779	13.5663	3.22328e-46	-1.09856	down
LOC_Os01g61160	0.539745	0.289982	0.438114	0.050041	0.017916	0	7.59641e-10	-2.84013	down
LOC_Os01g61350	45.2909	44.7274	44.1164	26.1027	22.044	24.3919	4.42426e-46	-1.01475	down
LOC_Os01g61460	42.9897	43.0162	45.5095	7.73727	7.75264	8.86002	0	-2.5592	down
LOC_Os01g62070	45.9921	46.0775	48.9395	18.3775	18.0303	16.0003	2.13172e-136	-1.57067	down
LOC_Os01g62130	5.24243	5.65186	5.08309	0.927069	0.546823	0.962401	1.33822e-36	-2.69852	down
LOC_Os01g62190	8.64183	8.73904	9.3138	0.489875	0.462842	0.470762	2.83186e-88	-4.11953	down
LOC_Os01g62430	41.009	39.5468	43.972	3.98717	3.58193	3.20004	1.66763e-289	-3.62764	down
LOC_Os01g62490	0.309425	0.183456	0.269168	0.007662	0.115209	0.051248	0.00355422	-1.49169	down
LOC_Os01g62510	0.223365	0.156884	0.214544	0	0	0	0.0062694	-1.52199	down
LOC_Os01g62640	6.1502	8.50097	7.64269	4.21625	3.76931	3.77347	3.55342e-08	-1.01947	down
LOC_Os01g62870	12.7171	14.2243	13.8814	6.19039	6.13217	5.59597	3.65401e-31	-1.13083	down
LOC_Os01g62880	0.728897	0.346504	0.321821	0.240718	0.161153	0.163263	0.00871987	-1.1842	down
LOC_Os01g62970	11.8535	11.1368	11.3356	5.33732	3.70643	4.1923	1.31216e-27	-1.47601	down
LOC_Os01g63050	61.3009	58.5482	61.5814	20.7892	18.8478	19.605	1.87471e-276	-1.74348	down
LOC_Os01g63190	0.99267	0.825557	0.627797	0.230264	0.10655	0.121975	3.48628e-10	-2.16599	down
LOC_Os01g63230	2.89944	2.60995	3.20912	1.1855	1.49882	1.60337	9.28823e-12	-1.11526	down
LOC_Os01g63540	2.78994	3.21692	3.36993	0.791265	0.748605	0.871297	5.43872e-33	-2.02407	down
LOC_Os01g64000	0.869777	0.801439	0.576153	0.227718	0.311008	0.123722	1.20052e-05	-1.61299	down
LOC_Os01g64110	115.143	117.484	118.134	53.6537	49.7984	45.5999	6.05179e-122	-1.36325	down
LOC_Os01g64120	2.36095	2.86501	2.85825	1.27141	1.03446	0.852617	1.9874e-08	-1.38905	down
LOC_Os01g64170	33.617	34.3789	37.4638	10.0584	11.1692	10.4953	6.8134e-214	-1.75428	down
LOC_Os01g64310	6.40946	5.75764	5.61087	3.40508	2.78092	2.78579	9.96414e-15	-1.09862	down
LOC_Os01g64410	3.00561	2.8517	2.73491	1.50006	1.50719	1.38299	1.09403e-05	-1.03909	down
LOC_Os01g64450	3.16202	3.79118	2.46193	1.03367	0.498587	0.730498	8.57469e-13	-2.00023	down
LOC_Os01g64540	9.5404	9.33526	8.78999	1.90596	1.18182	1.70099	6.50142e-65	-2.59833	down
LOC_Os01g65510	57.9579	54.9384	56.8332	2.44207	2.57832	2.29748	0	-4.63651	down
LOC_Os01g65520	10.3297	10.2524	9.27965	4.86502	5.14525	5.60664	5.16975e-37	-1.08022	down
LOC_Os01g65670	10.2683	7.40475	10.821	5.20534	4.58161	4.72692	7.10725e-14	-1.06013	down
LOC_Os01g65680	1.18148	1.31343	2.06983	0.275751	0.1964	0.913727	0.000384431	-1.51145	down
LOC_Os01g65690	1.38769	1.84915	1.07039	0.122326	0.2405	0.388303	2.02115e-09	-2.18451	down
LOC_Os01g65692	47.3913	53.6173	49.8308	0.671412	0.892497	0.661798	0	-6.06561	down
LOC_Os01g65710	16.0656	17.3055	18.5619	2.00744	1.7589	1.53553	2.43512e-100	-3.32959	down
LOC_Os01g66010	0.323515	0.351877	0.183838	0	0.019561	0.020303	2.4752e-07	-2.56113	down
LOC_Os01g66250	0.331148	0.504821	0.535639	0.145364	0.196889	0.074981	3.29404e-05	-1.5574	down
LOC_Os01g66260	4.9717	4.27455	3.99666	1.82859	1.39582	1.49133	1.83893e-16	-1.56008	down
LOC_Os01g66530	23.4793	24.682	23.3943	8.21626	9.74327	9.6944	4.59178e-56	-1.49435	down
LOC_Os01g66544	15.6762	14.8061	12.6843	1.75152	1.43675	2.10217	3.93408e-75	-3.06509	down
LOC_Os01g66570	17.6879	19.3517	16.5496	6.52309	7.48724	7.24973	5.69124e-48	-1.45492	down
LOC_Os01g66900	0.688262	0.432891	0.535072	0.209155	0	0.083172	0.00234117	-1.63692	down
LOC_Os01g66980	0.998337	1.37271	1.23467	0.76245	0.089657	0.299806	0.000199219	-1.61381	down
LOC_Os01g67430	2.03916	1.98635	1.62011	0.868923	0.535065	0.528121	2.18144e-09	-1.56129	down
LOC_Os01g68020	16.9788	16.9627	16.7602	6.64539	6.81055	5.14539	2.00075e-48	-1.57539	down
LOC_Os01g68060	40.1927	38.7342	39.3498	17.1217	15.7077	16.727	1.32163e-176	-1.38493	down
LOC_Os01g68210	6.86824	6.03855	5.5911	3.25112	2.52322	2.83498	6.9309e-14	-1.20498	down
LOC_Os01g68400	13.5358	15.7258	14.9181	5.43782	9.25591	8.75078	9.3818e-08	-1.01483	down
LOC_Os01g68560	11.8767	11.1637	10.9616	4.63403	4.87498	4.4676	3.55399e-59	-1.40468	down
LOC_Os01g68900	0.829215	0.907567	0.876248	0.486071	0.250671	0.078054	0.00071376	-1.4497	down
LOC_Os01g69050	6.97067	11.4725	7.49837	1.97746	1.48217	2.09101	1.6746e-11	-2.06644	down
LOC_Os01g69260	0.609277	1.11367	0.913584	0.074338	0.100627	0.150514	3.94105e-08	-2.34849	down
LOC_Os01g69830	28.376	31.005	29.4054	10.2387	9.52622	10.1911	1.95591e-158	-1.69421	down
LOC_Os01g70080	9.1541	8.8203	10.1885	5.16176	5.30193	4.77761	1.44295e-33	-1.03549	down
LOC_Os01g70110	822.488	812.108	807.037	122.179	124.085	111.51	0	-2.89815	down
LOC_Os01g70120	31.896	26.9251	31.2715	1.72855	1.64552	1.36902	0	-4.32111	down
LOC_Os01g70200	2.21899	6.99483	5.28179	1.93527	1.77233	2.71846	0.00773899	-1.08025	down
LOC_Os01g70210	2.1232	2.08302	1.65053	0.995245	0.798596	0.828578	9.01237e-07	-1.21363	down
LOC_Os01g70540	1.16157	1.01692	1.5173	0.121295	0.671901	0.363381	0.000124206	-1.50814	down
LOC_Os01g70550	20.664	21.1428	20.729	5.50071	5.7782	6.49648	3.10128e-182	-1.92065	down
LOC_Os01g70600	3.69508	3.9567	4.12444	1.2205	1.38683	0.862812	1.37812e-15	-1.78641	down
LOC_Os01g71090	17.3248	17.3764	17.05	5.50585	5.29668	6.28056	9.62337e-101	-1.72195	down
LOC_Os01g71140	0.125696	0.146608	0.114707	0	0	0	0.000140484	-2.08549	down
LOC_Os01g71430	0.220705	0.157651	0.252824	0	0	0	1.52147e-05	-2.33916	down
LOC_Os01g71760	1.07636	1.04622	0.912112	0.02132	0.058279	0.012048	2.85041e-23	-3.97958	down
LOC_Os01g71780	2.23034	1.65957	2.35997	1.21511	1.03088	0.817441	3.44487e-06	-1.09213	down
LOC_Os01g72009	100.371	111.338	101.722	26.1993	24.8994	25.6939	3.74264e-249	-2.15609	down
LOC_Os01g72020	1.2874	1.00974	0.955533	0.526092	0.522735	0.2624	8.75861e-06	-1.31911	down
LOC_Os01g72270	5.01813	4.14311	4.10494	0.465853	0.334424	0.601276	2.01059e-55	-3.22156	down
LOC_Os01g72420	3.97291	3.74977	4.24459	0.370786	0.389999	0.529773	1.25608e-86	-3.25578	down
LOC_Os01g72490	88.5775	86.2887	88.5678	34.4359	29.9072	30.1419	4.60963e-190	-1.59561	down
LOC_Os01g72530	28.0968	29.1493	28.7835	10.7173	12.5978	10.3421	5.27485e-61	-1.47537	down
LOC_Os01g72600	37.045	34.5895	37.3568	14.8101	16.0526	14.9297	1.60844e-103	-1.37889	down
LOC_Os01g73040	1.94638	2.07653	1.63694	1.03947	0.675937	0.666242	1.85129e-13	-1.57721	down
LOC_Os01g73130	1.3367	0.988824	0.921392	0.054651	0.374012	0.117471	0.00201405	-1.55053	down
LOC_Os01g73530	17.8352	15.6965	19.3408	7.78985	8.78257	12.3275	1.72161e-108	-1.09612	down
LOC_Os01g73910	2.03059	1.82129	2.37457	1.05581	0.679585	0.617081	3.23494e-08	-1.41228	down
LOC_Os01g73940	5.30394	6.1398	7.33747	0.904498	1.02717	0.799602	5.50469e-28	-2.70222	down
LOC_Os01g74140	3.25892	3.3213	3.14493	0.430638	0.431793	0.838662	8.97603e-28	-2.41176	down
LOC_Os01g74320	2.85877	2.81919	3.1245	1.55221	1.58805	1.47483	6.17472e-11	-1.03618	down
LOC_Os01g74490	8.2711	6.47915	7.11158	1.09415	0.430487	0.675311	1.02059e-37	-3.20606	down
LOC_Os02g01060	2.41364	2.56136	1.81964	0.306731	0.13576	0.2013	1.95531e-20	-3.0121	down
LOC_Os02g01270	1.2329	1.08201	0.99405	0.202645	0.241051	0.298862	9.30239e-20	-2.14913	down
LOC_Os02g01590	156.62	148.719	153.039	37.4715	36.1325	34.9018	0	-2.20845	down
LOC_Os02g01730	20.7106	19.3147	18.6615	2.08003	1.79825	2.81236	1.00187e-142	-3.21497	down
LOC_Os02g01980	105.539	98.2635	101.35	15.2148	16.42	16.3866	0	-2.78767	down
LOC_Os02g02150	0.541775	0.693959	0.618827	0.239308	0.25072	0.253526	2.42814e-07	-1.344	down
LOC_Os02g02320	51.7897	51.4301	48.3467	7.32784	8.30797	8.13917	0	-2.79669	down
LOC_Os02g02340	14.0919	13.9377	15.5777	2.2	2.07389	2.7901	1.09446e-131	-2.72551	down
LOC_Os02g02380	1.22219	1.28614	1.17412	0.666412	0.565772	0.303988	0.000197635	-1.23437	down
LOC_Os02g02730	20.5082	20.8182	21.5195	10.4418	10.5975	11.3941	5.6439e-56	-1.08338	down
LOC_Os02g02970	17.1185	15.5199	15.7274	5.63356	5.17664	5.86265	1.20609e-96	-1.65674	down
LOC_Os02g03020	120.321	117.913	114.835	32.3356	33.8937	33.9638	0	-1.94742	down
LOC_Os02g03120	1.87147	1.73089	2.06302	0.307924	0.300094	0.361949	4.22255e-26	-2.50145	down
LOC_Os02g03294	2.20951	2.0305	2.52587	1.09002	1.09711	1.187	4.81968e-06	-1.07054	down
LOC_Os02g03380	2.17573	1.58476	1.5933	0.226238	0.509718	0.744811	2.94244e-06	-1.70736	down
LOC_Os02g03660	14.021	17.1123	15.5438	7.14346	6.52073	7.6022	4.34297e-30	-1.25276	down
LOC_Os02g04170	9.15394	9.06182	9.64331	3.56494	3.58324	3.883	4.62836e-73	-1.4728	down
LOC_Os02g04850	0.997254	1.53866	1.22314	0.482639	0.427104	0.339621	1.09516e-07	-1.56695	down
LOC_Os02g05980	1.11739	1.06581	1.1217	0.161496	0.409051	0.336167	7.26096e-12	-1.84753	down
LOC_Os02g07150	3.8323	3.84859	3.15086	1.93429	1.59558	1.45377	2.5732e-11	-1.12584	down
LOC_Os02g07160	139.515	135.925	137.334	30.0209	31.2912	33.129	0	-2.25922	down
LOC_Os02g07170	1.44475	1.36233	0.849139	0.362749	0.561876	0.828315	0.0077039	-1.0194	down
LOC_Os02g07690	13.123	13.4339	14.6954	3.39656	3.54234	2.84905	1.21232e-71	-2.17159	down
LOC_Os02g07709	0.747628	0.885715	0.584677	0.221457	0.311238	0.196893	0.00132033	-1.38799	down
LOC_Os02g08320	11.537	11.8588	7.63225	1.77222	3.07934	5.54498	0.00202482	-1.37833	down
LOC_Os02g09080	0.625897	0.417817	0.746355	0.226246	0.147242	0.095162	2.982e-05	-1.67465	down
LOC_Os02g09650	11.6084	12.1789	11.6765	4.33693	4.34278	4.31859	1.19988e-56	-1.56572	down
LOC_Os02g09830	0.891678	1.0097	1.02211	0.285624	0.3735	0.128025	5.29509e-05	-1.65293	down
LOC_Os02g10450	0.531905	0.623334	0.412472	0.147327	0.105373	0.165793	0.000108964	-1.59509	down
LOC_Os02g10500	3.52746	3.17021	2.65829	0.805199	0.723585	0.949471	8.51711e-12	-1.88664	down
LOC_Os02g10520	3.08874	3.10139	3.37746	0.365845	0.172043	0.344265	4.86586e-61	-3.3888	down
LOC_Os02g10550	0.399781	0.131631	0.255266	0.045397	0.022429	0	0.000250594	-1.96669	down
LOC_Os02g10780	21.0331	20.1075	19.8876	7.65119	7.57184	7.96329	2.79568e-87	-1.52283	down
LOC_Os02g11640	14.6723	13.5524	14.4026	5.45064	4.79354	5.03546	1.06284e-77	-1.59986	down
LOC_Os02g11680	1.12416	0.980396	0.740996	0.08743	0.23476	0.238686	4.24049e-10	-2.13677	down
LOC_Os02g11859	34.5618	35.5887	35.9111	10.5526	7.29442	9.94983	9.52581e-63	-2.03234	down
LOC_Os02g11870	1.09695	1.54519	1.47555	0.221407	0.382185	0.289795	1.18608e-09	-2.03954	down
LOC_Os02g11960	1.16296	1.47307	1.06309	0.429765	0.382806	0.453749	7.97795e-16	-1.5041	down
LOC_Os02g12270	1.4586	1.8578	2.42896	0.290764	1.03318	0.443017	0.00217464	-1.35688	down
LOC_Os02g12560	18.9845	18.6899	15.4108	8.46858	8.99832	8.3432	1.34759e-15	-1.15056	down
LOC_Os02g12680	31.6388	30.6631	30.1473	3.53833	3.43816	3.51776	0	-3.25363	down
LOC_Os02g12710	56.2791	52.2831	52.4952	28.2255	24.4694	27.5967	2.20252e-71	-1.13355	down
LOC_Os02g12870	31.4308	30.5063	33.2898	14.3179	14.5967	14.9941	1.25385e-77	-1.22006	down
LOC_Os02g13180	1.64649	1.73159	1.31868	0.074791	0.328026	0.344902	8.86437e-08	-2.22934	down
LOC_Os02g13290	0.039658	0.078954	0.347048	0	0	0	0.00165405	-1.73791	down
LOC_Os02g13370	1.72733	5.35283	5.01444	1.53996	1.28672	0.893909	0.00171085	-1.40534	down
LOC_Os02g13380	82.8494	86.9269	86.1301	37.9022	43.076	41.2188	3.98811e-96	-1.19733	down
LOC_Os02g13510	0.246407	0.195037	0.300138	0.140747	0.067299	0.107107	0.00227801	-1.16408	down
LOC_Os02g13600	15.033	17.7803	14.0393	6.53264	8.98697	8.69593	2.07396e-14	-1.06891	down
LOC_Os02g14630	1.63696	1.70092	1.4793	0.266495	0.297707	0.045823	2.74124e-14	-2.64071	down
LOC_Os02g15290	1.30848	1.10127	1.02224	0.493608	0.414914	0.431773	0.000466226	-1.26339	down
LOC_Os02g15710	0.302709	0.400311	0.660896	0	0	0	0.000516808	-1.91448	down
LOC_Os02g15860	28.9469	30.0575	23.7536	1.37589	0.839207	1.06736	3.4565e-81	-4.44283	down
LOC_Os02g16040	36.3828	34.5824	36.3515	13.4492	16.3497	13.7732	2.94607e-69	-1.43489	down
LOC_Os02g17200	1.59749	1.13504	1.63776	0.686759	0.7723	0.681357	0.000278216	-1.06026	down
LOC_Os02g17400	0.289841	0.398021	0.302959	0.127741	0.131557	0.201674	0.00310134	-1.0994	down
LOC_Os02g17534	0.800916	0.895702	0.691439	0.450344	0.144085	0.451939	0.00181334	-1.1575	down
LOC_Os02g18000	0.427256	0.71775	0.646623	0.280282	0.317707	0.287061	6.38076e-05	-1.0686	down
LOC_Os02g18410	134.638	126.966	136.572	31.7699	33.0777	29.841	0	-2.20133	down
LOC_Os02g18430	4.45468	4.68439	3.5467	1.48425	1.65624	1.00566	6.57044e-16	-1.66734	down
LOC_Os02g18470	4.03826	2.59682	3.50455	1.80719	1.75394	1.47933	5.04049e-08	-1.09528	down
LOC_Os02g18670	0.244567	0.210267	0.309322	0.143156	0.083856	0.098101	0.00115382	-1.07969	down
LOC_Os02g19380	37.8268	38.0868	37.0662	18.5824	16.9435	18.1475	7.84739e-77	-1.20183	down
LOC_Os02g19770	6.00141	4.80566	6.09664	1.80417	1.048	1.51275	2.42029e-19	-1.97796	down
LOC_Os02g19820	493.079	488.683	486.586	270.765	262.174	264.896	1.00354e-247	-1.01309	down
LOC_Os02g20970	16.4971	15.3512	15.6279	7.30851	7.14436	7.62261	1.00307e-110	-1.23808	down
LOC_Os02g21040	12.0548	12.0799	12.7914	5.6957	4.95301	3.85561	2.03666e-31	-1.45589	down
LOC_Os02g21700	17.2312	16.5507	16.3239	3.08035	2.55154	2.38775	4.48328e-139	-2.73787	down
LOC_Os02g22160	6.47475	6.66106	7.11423	2.62923	1.84387	2.38794	5.21536e-31	-1.65753	down
LOC_Os02g25150	0.365438	0.363145	0.363762	0.029116	0	0	0.000676246	-1.88894	down
LOC_Os02g25230	7.01776	7.08932	5.87574	3.53138	3.22089	3.25853	7.51762e-30	-1.11981	down
LOC_Os02g25780	4.91344	4.4648	4.45809	2.57689	2.35956	1.8572	7.20325e-10	-1.11506	down
LOC_Os02g26670	1.40812	1.55743	1.68984	0.212457	0.193341	0.320794	2.63084e-18	-2.52723	down
LOC_Os02g26720	1.88524	2.25134	1.88119	0.609967	0.432683	0.640962	4.84885e-15	-1.84831	down
LOC_Os02g27310	0.88802	0.223648	0.531837	0.154866	0.061112	0.138613	0.000554141	-1.59171	down
LOC_Os02g27360	8.17432	8.58987	8.1788	3.80261	3.4654	3.14736	1.35589e-38	-1.36418	down
LOC_Os02g28040	21.0345	21.2671	21.9628	11.2178	10.4768	11.2214	3.32567e-106	-1.12087	down
LOC_Os02g28870	52.9484	51.7838	55.1603	14.345	15.3051	16.4021	1.09322e-291	-1.92503	down
LOC_Os02g29110	6.03801	6.25578	5.56336	0.845348	1.41571	1.47317	4.36595e-30	-2.35582	down
LOC_Os02g29120	27.8643	26.0542	29.5541	6.86491	5.72251	7.29995	3.04502e-50	-2.1533	down
LOC_Os02g29130	2.67863	2.62866	3.2513	1.1887	1.03441	1.06568	8.86328e-22	-1.66004	down
LOC_Os02g29940	1.91121	2.11241	1.2929	0.563429	0.559007	0.829295	0.000111032	-1.38262	down
LOC_Os02g30060	2.6119	2.57322	1.88964	0.241684	0.444524	0.752851	6.11616e-15	-2.26227	down
LOC_Os02g30200	6.23166	5.61132	6.54521	2.72811	2.61292	2.90486	8.76131e-25	-1.27041	down
LOC_Os02g30270	0.199153	0.037609	0.309547	0	0	0	2.08487e-05	-2.30529	down
LOC_Os02g30320	7.21206	8.36804	8.22018	3.23129	4.43816	4.36009	6.60398e-13	-1.09525	down
LOC_Os02g30450	0.197424	0.287281	0.530886	0.045035	0.086421	0.042339	0.00974287	-1.45438	down
LOC_Os02g30714	31.8584	33.0037	31.7808	15.4436	15.9626	15.2408	1.16235e-92	-1.41573	down
LOC_Os02g30810	7.88893	7.20526	8.92325	0.992022	0.562443	1.14324	1.15192e-59	-3.14936	down
LOC_Os02g30910	2.83688	3.22287	3.08632	1.26067	1.27357	1.01307	4.00547e-17	-1.47456	down
LOC_Os02g30940	2.89281	2.48842	2.92914	1.63018	1.16321	1.4678	1.44711e-07	-1.05115	down
LOC_Os02g31030	17.6986	17.9601	20.1858	2.01137	1.99527	1.88638	0	-3.64625	down
LOC_Os02g31080	2.52808	2.22795	2.35646	0.987519	0.866229	1.20417	4.9647e-21	-1.44372	down
LOC_Os02g31910	0.494438	0.351107	0.499926	0.078898	0.082375	0.070823	5.26905e-11	-2.27692	down
LOC_Os02g32140	7.32788	8.97253	8.02716	3.11982	4.34491	3.12058	3.1172e-17	-1.30326	down
LOC_Os02g32465	3.12045	3.34336	1.54474	0.867888	0.569016	0.668972	9.47506e-06	-1.70888	down
LOC_Os02g32469	112.62	111.536	106.435	54.1169	57.4015	50.5316	4.47843e-106	-1.15397	down
LOC_Os02g32490	62.0916	59.9888	64.41	21.4501	23.5064	26.1139	5.54973e-172	-1.5436	down
LOC_Os02g32520	17.5897	17.8195	18.3878	7.46542	6.36076	7.11412	1.34271e-137	-1.52016	down
LOC_Os02g32580	98.757	92.9162	95.8613	42.5661	39.8294	37.7847	7.5094e-139	-1.38708	down
LOC_Os02g32690	0.401088	0.751673	0.301833	0.059645	0.253537	0.089379	7.46827e-05	-1.53413	down
LOC_Os02g32980	271.766	264.243	263.505	93.8348	88.2122	81.3923	9.73793e-234	-1.7299	down
LOC_Os02g33000	5.94723	5.16691	5.22346	2.14617	2.09233	2.87609	3.48161e-20	-1.30785	down
LOC_Os02g33670	5.80553	6.07609	6.53369	0.996411	0.597022	0.505365	5.18516e-51	-3.10476	down
LOC_Os02g33780	5.57134	5.15223	5.67108	1.72956	1.39731	2.08599	5.4829e-28	-1.74167	down
LOC_Os02g34600	54.5915	55.937	58.0506	29.8469	29.3866	30.4157	2.37925e-121	-1.0419	down
LOC_Os02g34970	60.5884	64.7343	61.5624	7.69992	8.64473	8.30782	0	-2.99081	down
LOC_Os02g35190	26.0227	25.5741	26.9666	3.46079	3.38055	3.31909	0	-3.02564	down
LOC_Os02g35490	1.69648	1.86536	2.85738	0.200725	0.395066	0.733095	2.82607e-13	-2.0097	down
LOC_Os02g36020	3.50079	3.44909	3.50902	0.327108	0.150638	0.338858	6.60069e-32	-2.75887	down
LOC_Os02g36030	0.248076	0.286505	0.220491	0.039524	0	0.065944	0.000510875	-1.80971	down
LOC_Os02g36070	21.6233	20.6791	21.4441	9.55942	9.39185	10.3037	2.87158e-85	-1.25279	down
LOC_Os02g36490	7.03152	7.20301	6.69932	2.1305	3.51453	3.89071	1.11251e-10	-1.16706	down
LOC_Os02g36530	9.07437	10.2723	11.4222	2.97201	4.21245	2.88699	4.68876e-11	-1.62254	down
LOC_Os02g36590	1.91053	2.24536	2.28681	0.760263	0.746857	0.57667	4.73963e-20	-1.61526	down
LOC_Os02g36595	28.6542	30.6237	28.1533	14.0881	13.7748	12.1153	4.34001e-66	-1.25534	down
LOC_Os02g36880	4.12446	3.71539	7.012	0.901249	1.03488	0.792639	8.41528e-23	-2.33508	down
LOC_Os02g36940	11.9398	13.3852	12.0718	7.03981	6.02355	5.84746	2.42745e-21	-1.10702	down
LOC_Os02g37010	5.34845	4.62379	5.7594	1.9348	1.11512	1.09362	3.79568e-22	-1.94366	down
LOC_Os02g37180	17.8057	20.0033	15.7274	2.29695	2.48029	1.24266	4.34314e-52	-3.12604	down
LOC_Os02g38760	0.289007	0.162541	0.384534	0.05771	0.039182	0.086163	0.00128327	-1.59164	down
LOC_Os02g38840	9.59374	9.35233	9.56785	4.09951	4.12254	4.40123	3.85951e-41	-1.21656	down
LOC_Os02g39010	23.0069	23.6847	22.9404	9.41003	9.42216	8.62526	4.2057e-156	-1.20286	down
LOC_Os02g39210	14.5926	15.2205	15.9844	6.00206	6.06521	6.06661	5.43268e-51	-1.45474	down
LOC_Os02g39240	60.625	62.9772	62.8518	31.7726	26.643	27.0176	3.2491e-68	-1.25213	down
LOC_Os02g39260	35.6551	34.3713	33.9498	17.0636	15.0601	13.2872	2.91056e-53	-1.31746	down
LOC_Os02g39420	76.2167	75.1463	76.3222	33.6184	36.1745	32.5852	2.395e-138	-1.28348	down
LOC_Os02g39430	47.097	47.0054	48.3851	21.0034	18.2823	17.5079	1.89801e-86	-1.45132	down
LOC_Os02g39850	117.167	114.067	121.056	57.5204	53.3596	51.6063	1.30925e-140	-1.24482	down
LOC_Os02g40500	1.30082	0.866279	1.37823	0.458865	0.116341	0.367925	0.000483325	-1.5507	down
LOC_Os02g40620	6.52198	7.25158	6.22408	1.19366	1.15942	1.08873	2.59744e-38	-2.55453	down
LOC_Os02g41450	2.43691	4.37156	3.17775	2.33409	1.28721	1.16905	0.00714897	-1.02918	down
LOC_Os02g41460	3.85576	2.65972	4.76653	1.80285	1.75683	2.0008	6.83634e-10	-1.14532	down
LOC_Os02g41630	435.482	428.762	444.436	162.605	153.268	151.042	0	-1.61796	down
LOC_Os02g41930	0.524436	0.36637	0.641323	0.141463	0.134492	0.059164	0.000155512	-1.72895	down
LOC_Os02g41940	3.08939	3.26007	3.77862	0.106675	0.224793	0.322483	1.17913e-25	-3.45681	down
LOC_Os02g42150	3.34045	2.99804	3.13175	0.546365	0.602701	0.437195	9.24588e-68	-2.62797	down
LOC_Os02g42270	22.5421	20.4975	21.2289	9.13401	8.95859	9.44265	6.93122e-54	-1.34582	down
LOC_Os02g42440	11.3583	10.8162	9.7976	2.4773	2.70882	3.38086	7.04459e-49	-1.99289	down
LOC_Os02g42450	8.07992	7.76899	7.83478	4.5018	3.68083	3.59626	1.10702e-14	-1.1151	down
LOC_Os02g42690	3.48456	4.92424	2.32633	0.412464	0.235142	0.586634	2.67043e-08	-2.37188	down
LOC_Os02g42800	0.916676	1.02271	0.991997	0.186787	0.335064	0.457563	2.43342e-06	-1.52093	down
LOC_Os02g42850	60.953	61.9209	56.9531	21.1937	19.5081	19.7366	2.05823e-278	-1.77865	down
LOC_Os02g43150	50.2098	54.4211	50.7742	22.5718	22.2119	21.9523	6.45515e-156	-1.35008	down
LOC_Os02g43290	18.0497	16.7453	17.9024	5.21225	4.93875	5.30568	1.45899e-126	-1.89037	down
LOC_Os02g43300	36.2497	34.8443	40.1533	8.45765	8.34219	7.64095	0	-2.30573	down
LOC_Os02g43790	30.186	28.367	32.627	11.2609	10.6032	7.67388	1.49146e-45	-1.73098	down
LOC_Os02g44880	110.28	107.611	106.912	33.0218	33.4175	33.7206	0	-1.82901	down
LOC_Os02g45100	3.17204	3.48045	2.88095	1.41622	1.00675	1.69266	2.94825e-11	-1.29782	down
LOC_Os02g45660	9.41424	8.94168	9.52608	3.8043	4.99612	4.90893	1.76379e-17	-1.13805	down
LOC_Os02g45700	0.322322	0.282407	0.395699	0.06394	0.05142	0.177655	0.0017057	-1.42732	down
LOC_Os02g45710	66.8897	59.2264	64.4564	28.7302	26.3909	22.9386	2.73939e-68	-1.41052	down
LOC_Os02g45780	51.4839	51.7695	52.14	21.461	25.0763	23.9905	1.79947e-96	-1.26975	down
LOC_Os02g46380	19.2099	18.0693	18.7522	7.55516	7.3601	8.73862	3.38509e-77	-1.31013	down
LOC_Os02g46910	40.3568	42.8181	42.9586	19.4085	25.4374	23.1138	4.34636e-41	-1.04907	down
LOC_Os02g47390	12.4785	11.5878	10.6357	2.1428	2.33849	2.57056	1.58441e-153	-2.41301	down
LOC_Os02g47450	18.8889	19.4216	18.4075	7.51409	6.87241	7.09019	7.26874e-105	-1.52515	down
LOC_Os02g47490	0.231764	0.351628	0.241538	0.061552	0.104997	0.024218	0.00257494	-1.51343	down
LOC_Os02g47510	0.684771	0.661111	1.10669	0.109063	0.116419	0.103515	2.31977e-14	-2.57465	down
LOC_Os02g47650	31.0881	28.9899	30.8958	8.20155	5.28	7.70824	2.58051e-62	-2.19367	down
LOC_Os02g47660	5.7088	5.70377	5.01951	2.40484	3.18793	3.19153	1.21853e-08	-1.01592	down
LOC_Os02g48320	3.48907	3.59932	3.62311	1.44558	1.67184	1.19473	4.90796e-20	-1.41956	down
LOC_Os02g48630	88.7733	85.5723	88.9875	28.3602	24.5089	27.672	2.47419e-251	-1.841	down
LOC_Os02g48860	8.59131	8.94139	7.93494	2.89561	2.62288	2.59718	5.23422e-64	-1.73468	down
LOC_Os02g48870	14.597	13.8482	14.0022	0.880473	0.895874	0.861655	2.08076e-270	-4.07662	down
LOC_Os02g48900	11.6214	12.5926	12.315	1.41654	1.28259	1.4089	2.02015e-215	-3.18802	down
LOC_Os02g49240	1.15779	0.969027	1.1051	0.251748	0.263747	0.65488	6.97914e-05	-1.40437	down
LOC_Os02g49250	6.07379	5.6883	4.98951	2.9609	2.85467	2.18975	1.47093e-09	-1.15405	down
LOC_Os02g49410	9.28953	9.04035	8.11854	4.61231	3.70191	3.71884	2.29533e-16	-1.2451	down
LOC_Os02g49440	66.2452	65.2764	67.131	36.8796	34.0145	34.6055	9.694e-102	-1.04373	down
LOC_Os02g49710	4.90393	5.1731	3.76446	0.968761	0.900869	0.788001	1.81674e-24	-2.37182	down
LOC_Os02g49860	217.996	227.961	220.528	24.176	23.4371	27.123	0	-3.2781	down
LOC_Os02g49920	1.77113	1.55162	1.65812	0.230411	0.289081	0.146506	1.81772e-28	-2.79947	down
LOC_Os02g50174	3.52228	4.20097	4.23985	2.46708	1.37113	1.40159	1.26076e-11	-1.36762	down
LOC_Os02g50240	93.2403	102.159	89.4765	50.9396	51.9242	57.9754	5.07338e-211	-1.00734	down
LOC_Os02g50340	2.68832	2.51515	2.48125	0.335031	0.529811	0.517985	2.23538e-36	-2.50071	down
LOC_Os02g50350	120.593	125.405	127.776	18.4534	21.4917	20.9128	0	-2.74552	down
LOC_Os02g50690	133.326	129.226	132.358	13.8184	15.2411	16.722	0	-3.24499	down
LOC_Os02g50700	33.1849	35.8171	36.2634	5.28897	5.29238	5.88191	5.7955e-289	-2.78832	down
LOC_Os02g50710	24.1272	20.2952	22.031	4.58735	4.89593	4.01324	5.51609e-68	-2.38136	down
LOC_Os02g50730	18.1909	18.0976	16.7916	2.16752	2.4525	2.10993	2.90685e-259	-3.08542	down
LOC_Os02g50940	42.1184	44.4427	44.357	17.4458	21.7573	18.8025	1.50798e-54	-1.29954	down
LOC_Os02g50990	14.9607	16.3558	13.9801	6.63906	7.94334	6.22652	4.50692e-27	-1.18827	down
LOC_Os02g51340	2.01374	2.67926	1.42087	0.937601	0.349166	0.771223	0.00900687	-1.27598	down
LOC_Os02g51610	14.6407	19.103	13.3344	2.23919	2.57728	7.77228	0.00198525	-1.5107	down
LOC_Os02g51620	11.6589	11.0274	10.7886	3.54266	4.16859	3.75027	2.85549e-90	-1.66916	down
LOC_Os02g51680	9.7411	8.71632	9.90926	4.90337	4.26997	4.43585	1.60882e-25	-1.17565	down
LOC_Os02g51890	22.1445	21.5894	20.8283	5.75581	6.22953	5.15	5.24325e-192	-2.01934	down
LOC_Os02g51930	37.4303	37.4094	39.0139	3.58283	3.00917	2.936	0	-3.68412	down
LOC_Os02g52560	17.5705	17.0369	16.1339	4.57427	4.38102	3.97912	8.78313e-136	-2.09628	down
LOC_Os02g52850	0.839152	0.497669	0.401894	0.073527	0.211445	0.256339	0.000127326	-1.5288	down
LOC_Os02g52870	1.59885	1.58276	1.44888	0.275131	0.313114	0.35144	5.11204e-19	-2.2478	down
LOC_Os02g52990	7.47412	6.60917	7.54136	1.89069	2.12192	2.52999	1.68614e-26	-1.8033	down
LOC_Os02g53030	4.81972	3.4056	5.71389	1.2852	1.1451	1.30809	1.759e-41	-2.02834	down
LOC_Os02g53160	7.73689	6.39341	9.45413	1.92723	3.07677	1.24694	7.2945e-13	-1.89674	down
LOC_Os02g53410	25.2381	27.995	29.8129	2.03814	1.39619	1.86473	3.96727e-171	-4.00602	down
LOC_Os02g53750	0.752314	0.540579	0.933006	0.097681	0.510249	0.192876	0.00198349	-1.17759	down
LOC_Os02g53840	0.08247	0.292749	0.097103	0.029223	0	0	0.00849435	-1.50579	down
LOC_Os02g54100	1.4565	1.32086	1.26707	0.11997	0.253384	0.277169	3.39672e-21	-2.54982	down
LOC_Os02g54690	1.74024	2.24033	1.78381	0.308807	0.432858	0.113412	2.84354e-12	-2.46269	down
LOC_Os02g54830	10.4865	10.96	10.4584	3.54685	3.56606	3.71114	1.84778e-74	-1.67773	down
LOC_Os02g54870	19.7453	22.4519	20.4178	11.0646	11.7088	11.2944	4.76468e-39	-1.00599	down
LOC_Os02g55080	10.8808	11.3832	10.6982	5.7361	5.36715	6.60199	6.97872e-32	-1.06978	down
LOC_Os02g55150	9.34203	10.2401	9.0453	4.94285	4.54828	4.93384	1.55025e-32	-1.12551	down
LOC_Os02g55170	0.746893	0.510903	0.738118	0.29288	0.166864	0.247677	7.98002e-05	-1.40125	down
LOC_Os02g55210	0.257755	0.113576	0.090832	0	0	0	0.00223845	-1.69534	down
LOC_Os02g55520	27.4085	27.9821	27.5428	17.1327	9.47223	16.8901	8.06934e-06	-1.09002	down
LOC_Os02g55560	11.8759	11.1865	12.4734	6.10875	6.44799	5.48493	3.43365e-24	-1.03466	down
LOC_Os02g55880	11.1147	10.0346	9.88202	4.94471	6.09808	5.65107	3.33131e-17	-1.01452	down
LOC_Os02g55970	10.4522	8.39564	11.4595	3.14646	1.83358	3.84347	3.66715e-08	-1.67049	down
LOC_Os02g56030	2.72495	3.36631	3.04367	1.90838	1.17216	1.32066	1.21576e-06	-1.12244	down
LOC_Os02g56600	60.742	25.6749	21.3261	3.039	2.66581	2.86306	3.93738e-08	-2.64421	down
LOC_Os02g57260	173.579	172.063	174.819	82.7097	83.0887	83.9794	0	-1.19229	down
LOC_Os02g57700	1.15711	2.36135	1.68029	0.310541	0.365529	0.246157	2.26904e-20	-2.20025	down
LOC_Os02g57790	0.835606	0.464107	0.914506	0.034463	0.229985	0.15137	5.33146e-05	-1.87511	down
LOC_Os02g58139	7.21033	4.28662	6.69548	2.92219	3.15972	2.19941	3.42089e-10	-1.16208	down
LOC_Os02g58160	0.757473	0.862104	1.01682	0.181556	0.183043	0.191949	1.25631e-10	-2.08454	down
LOC_Os02g58670	23.2247	23.5506	23.3102	11.3528	10.3843	10.301	8.63909e-56	-1.2543	down
LOC_Os03g01150	49.6546	46.7953	49.3961	19.1505	19.0976	21.0253	2.56997e-158	-1.43539	down
LOC_Os03g01880	24.4412	20.8734	19.2522	4.73207	4.2686	3.87296	8.03369e-127	-2.50678	down
LOC_Os03g02070	13.7793	13.7293	16.879	0.280955	0.373296	0.529888	3.19989e-96	-4.98196	down
LOC_Os03g02700	29.259	29.707	30.7569	1.09525	1.12214	1.13571	0	-4.84639	down
LOC_Os03g02710	5.98968	6.64457	9.09492	4.59926	3.78755	3.11824	5.79578e-28	-1.16635	down
LOC_Os03g02874	1.59669	2.44941	2.08345	0.779102	0.53926	0.755875	1.03221e-13	-1.43242	down
LOC_Os03g02920	71.8213	72.1094	73.5709	18.0673	17.9652	17.6423	0	-2.12012	down
LOC_Os03g03164	2.33058	1.70098	2.05247	0.155424	0.297914	0.333126	7.79038e-23	-2.75738	down
LOC_Os03g03200	23.9895	21.5783	24.5248	4.89329	4.83735	5.12423	6.43093e-156	-2.36091	down
LOC_Os03g03350	32.9404	30.5532	26.2501	10.8257	11.1305	10.6328	3.13526e-86	-1.68055	down
LOC_Os03g03370	22.8389	20.5846	22.629	5.99561	6.05115	6.05098	4.2348e-128	-1.98687	down
LOC_Os03g03440	3.29609	3.39471	3.22172	1.25357	0.856215	0.543496	3.53585e-17	-1.95115	down
LOC_Os03g03520	6.91928	9.0061	7.4188	4.12733	3.09584	4.84324	5.68138e-08	-1.04502	down
LOC_Os03g03790	0.361957	0.228357	0.279926	0.126065	0.132351	0.060665	0.00543445	-1.24989	down
LOC_Os03g04020	90.3708	87.7364	88.5424	15.6798	16.1398	15.1672	0	-2.6218	down
LOC_Os03g04120	38.7035	37.6839	37.8165	12.2726	12.1207	9.73324	1.0607e-118	-1.86254	down
LOC_Os03g04190	0.641641	0.83966	0.443653	0.267274	0.002823	0.045395	0.000664667	-1.76994	down
LOC_Os03g04310	0.76716	0.573402	0.814862	0.020137	0	0.021327	2.75163e-19	-3.88276	down
LOC_Os03g04600	5.12288	5.49451	5.34852	1.56028	2.16043	2.73779	1.81187e-18	-1.40619	down
LOC_Os03g04650	1.4073	1.60148	1.25034	0.386579	0.380119	0.486282	2.83775e-13	-1.77736	down
LOC_Os03g04660	0.61599	0.61264	0.436349	0.063534	0.219046	0.088298	2.15164e-06	-1.8793	down
LOC_Os03g04930	30.4468	30.8635	32.0117	8.61599	9.19306	9.86426	3.05351e-218	-1.88058	down
LOC_Os03g05270	6.01383	4.92895	5.58471	1.30659	1.47404	2.02739	1.97107e-27	-1.8508	down
LOC_Os03g05310	14.0262	14.7474	14.2817	6.97202	7.26305	6.72749	3.62366e-63	-1.1682	down
LOC_Os03g05440	9.83748	10.7078	8.32827	0.014306	0.265023	0.274872	3.41233e-09	-3.05799	down
LOC_Os03g05470	7.62512	7.73742	7.06043	2.7069	3.2633	3.54225	2.14506e-27	-1.34636	down
LOC_Os03g05620	14.99	15.9412	15.7867	8.32585	7.75223	6.69693	8.78875e-38	-1.15933	down
LOC_Os03g05880	1.31361	1.47806	1.33029	0.102685	0.151237	0.267032	1.82991e-13	-2.54267	down
LOC_Os03g05920	15.9878	15.5124	15.2576	7.1706	7.48769	7.16132	8.72539e-65	-1.23511	down
LOC_Os03g05990	1.86872	2.03492	0.986213	0.878682	0.860997	0.841424	0.00167181	-1.0888	down
LOC_Os03g06520	22.5851	21.8902	21.9611	11.476	12.3729	11.8348	6.05892e-93	-1.06069	down
LOC_Os03g06580	8.70214	9.42426	10.7998	4.83507	6.26988	3.79465	1.01793e-10	-1.10539	down
LOC_Os03g06930	24.1438	21.7319	19.9168	7.43169	8.13419	7.7493	1.94393e-90	-1.61665	down
LOC_Os03g07050	0.530733	0.493139	0.376008	0	0	0.005286	2.84734e-30	-4.86536	down
LOC_Os03g07140	110.573	106.562	105.465	38.6797	37.5324	38.1988	0	-1.63181	down
LOC_Os03g07200	28.1764	28.9841	29.2635	0.637603	0.848533	1.77879	1.36958e-29	-4.08153	down
LOC_Os03g07250	53.3555	56.3116	44.9082	24.0227	21.925	24.4158	1.98374e-56	-1.26225	down
LOC_Os03g08090	0.610814	1.03512	0.606629	0.37429	0.05172	0.024687	0.00182582	-1.59767	down
LOC_Os03g08170	2.06636	1.19616	1.02982	0	0	0.018836	2.7662e-35	-5.07168	down
LOC_Os03g08320	286.361	282.437	279.772	113.233	110.758	106.96	0	-1.49103	down
LOC_Os03g08390	10.9427	10.8187	9.54928	3.24418	3.86974	3.0699	7.3947e-70	-1.79227	down
LOC_Os03g08470	110.426	103.732	108.212	40.7874	40.1714	40.8341	0	-1.53478	down
LOC_Os03g08660	0.673883	1.41596	1.04232	0.588646	0.150085	0.26079	0.00265702	-1.37931	down
LOC_Os03g08834	3.1485	2.9907	3.18669	0.51028	0.418982	0.349818	7.8717e-33	-2.80196	down
LOC_Os03g08900	3.43129	4.35065	4.16715	1.73131	1.38925	1.65402	9.24514e-19	-1.4179	down
LOC_Os03g09140	11.3616	13.59	11.4527	3.1314	4.23377	5.82458	1.93686e-21	-1.49533	down
LOC_Os03g09160	0.478025	0.699707	0.695962	0.103895	0.107274	0.198595	0.000291777	-1.69716	down
LOC_Os03g09820	14.399	16.0947	16.1258	8.41029	8.03285	7.3372	2.56865e-23	-1.09045	down
LOC_Os03g09900	97.2599	94.5019	94.8334	25.2468	23.8115	23.1046	0	-2.11828	down
LOC_Os03g10050	1.91392	1.71209	1.67721	0.342868	0.272796	0.285601	1.61865e-20	-2.46002	down
LOC_Os03g10140	23.9541	22.4194	25.5694	10.1405	10.7743	10.0705	1.01664e-110	-1.32557	down
LOC_Os03g10210	1156.35	1128.88	1094.9	523.024	501.525	509.746	9.65964e-270	-1.27281	down
LOC_Os03g10440	1.85257	1.8002	2.10951	0.799522	0.45486	0.505561	3.28055e-14	-1.73721	down
LOC_Os03g10478	4.41689	5.78854	6.07	2.09851	1.9513	1.76346	6.82623e-24	-1.56776	down
LOC_Os03g10640	3.49398	3.74937	3.52598	1.91752	1.26224	1.80387	2.08587e-15	-1.20028	down
LOC_Os03g10810	107.511	107.34	108.689	25.3482	27.4153	28.9507	1.26384e-290	-2.23574	down
LOC_Os03g11230	14.4164	13.3402	14.6454	6.67856	7.66706	7.02727	1.90486e-27	-1.13219	down
LOC_Os03g11350	10.4088	10.6382	9.54192	0.021328	0.045814	0.047552	1.08806e-126	-6.92825	down
LOC_Os03g11780	15.5558	15.8604	17.7906	4.84086	4.8178	4.22555	7.10863e-47	-1.91828	down
LOC_Os03g12270	0.356121	0.457856	0.610902	0.270674	0.101318	0.153435	0.00998072	-1.20783	down
LOC_Os03g12390	14.8977	12.721	12.9955	7.07048	7.53174	6.75217	3.35231e-27	-1.05127	down
LOC_Os03g12470	5.48005	5.29181	4.85792	2.53706	2.30606	2.04246	7.01835e-26	-1.29923	down
LOC_Os03g12500	1.0139	0.848041	0.770843	0.394123	0.231888	0.499879	9.94059e-05	-1.23505	down
LOC_Os03g12510	7.44771	6.28706	6.4426	2.52118	2.46475	2.68254	6.07886e-19	-1.48484	down
LOC_Os03g12620	4.79481	3.51559	5.10641	0.570387	0.394485	0.393923	2.01136e-58	-3.2496	down
LOC_Os03g12890	71.9381	71.1125	72.9966	4.45432	5.80317	4.89364	0	-3.96112	down
LOC_Os03g13050	2.60494	2.11848	2.52668	0.910709	1.38608	1.05409	8.77036e-08	-1.18681	down
LOC_Os03g13200	9.22385	7.9266	12.276	3.07577	2.78399	2.92172	3.82502e-39	-1.76018	down
LOC_Os03g13540	27.8492	25.9352	27.1675	6.5697	6.90702	7.14468	8.6617e-241	-2.09845	down
LOC_Os03g13820	44.3274	42.5397	46.1918	19.9464	19.5659	17.5497	8.32881e-127	-1.34907	down
LOC_Os03g13950	33.1181	35.1737	31.1788	13.8182	12.7716	14.1879	7.59196e-63	-1.4058	down
LOC_Os03g14030	19.4724	21.2098	18.7883	6.74094	8.1524	6.0547	1.2573e-73	-1.48141	down
LOC_Os03g14170	37.6696	37.09	36.4778	8.33775	6.88564	8.04543	1.74287e-265	-2.3788	down
LOC_Os03g14270	1.63838	1.28413	2.23719	0.194949	0	0.220524	1.43696e-11	-2.87948	down
LOC_Os03g14370	61.1503	58.5819	58.635	29.9979	29.4972	31.4406	1.0053e-159	-1.10234	down
LOC_Os03g14654	0.211081	0.305398	0.096102	0	0.03417	0	0.00343505	-1.6576	down
LOC_Os03g14880	17.9243	17.1214	17.5725	4.14089	3.58109	4.33653	5.9656e-163	-2.24327	down
LOC_Os03g15210	0.65796	0.467668	0.169019	0	0	0.11735	0.00346081	-1.65868	down
LOC_Os03g15220	4.1522	4.17739	4.11996	0.423496	0.364002	0.236306	1.38497e-44	-3.5043	down
LOC_Os03g15460	34.1111	31.709	32.769	0.90397	1.07324	0.836631	0	-5.13134	down
LOC_Os03g15710	106.132	101.334	101.472	42.0865	52.5989	38.1663	6.2083e-22	-1.34025	down
LOC_Os03g16090	2.23623	1.87703	2.32822	1.2273	1.03587	1.08134	3.19023e-08	-1.00064	down
LOC_Os03g16150	103.034	106.921	99.6355	51.5764	49.1861	52.1963	1.30168e-152	-1.15071	down
LOC_Os03g16350	65.785	65.9727	66.3464	29.4478	26.6926	27.0393	2.17097e-153	-1.3811	down
LOC_Os03g16410	19.6261	20.1389	15.112	1.03304	1.46079	1.07192	1.49158e-74	-3.87468	down
LOC_Os03g16670	606.714	599.373	602.588	334.89	326.719	328.343	6.27464e-264	-1.00264	down
LOC_Os03g16700	53.8959	52.3945	52.6463	26.7401	24.6944	29.0355	1.09798e-104	-1.12097	down
LOC_Os03g17350	1.46919	1.3701	1.56866	0.409871	0.505177	0.338994	1.378e-18	-1.84653	down
LOC_Os03g17432	0.026979	0.368945	0.049462	0	0	0	0.00531275	-1.54093	down
LOC_Os03g17510	1.20501	1.12693	0.943403	2e-05	0.000106	0.066653	6.24116e-33	-4.41656	down
LOC_Os03g17800	1.07387	0.732069	0.560874	0.216493	0.326191	0.266408	0.000604206	-1.28371	down
LOC_Os03g17870	28.2699	29.0945	26.9125	1.53556	2.08112	1.04609	1.64744e-67	-4.01918	down
LOC_Os03g18140	36.4406	32.7754	33.465	17.7969	16.0968	15.7517	2.59569e-78	-1.1766	down
LOC_Os03g18150	106.593	103.307	105.293	50.5205	52.7553	53.0709	1.90023e-236	-1.14439	down
LOC_Os03g18250	0.253246	0.13693	0.415066	0	0	0	0.00255101	-1.674	down
LOC_Os03g18530	2.8051	2.1239	2.11911	0.692127	0.378614	0.417058	2.14139e-10	-2.08333	down
LOC_Os03g18740	32.874	29.5057	31.9392	10.2251	8.30294	6.84514	4.24225e-63	-1.99543	down
LOC_Os03g19220	58.6109	59.1265	60.8515	21.7155	24.1319	20.1949	7.43893e-88	-1.55845	down
LOC_Os03g19610	0.598615	0.551679	0.673291	0.278023	0.196025	0.309761	0.00167127	-1.16678	down
LOC_Os03g19820	3.7233	2.77569	3.36333	0.346044	0.256933	0.660706	5.82874e-14	-2.64574	down
LOC_Os03g19840	0.811958	0.815883	0.966697	0.330393	0.071138	0.272332	9.97442e-05	-1.64132	down
LOC_Os03g19940	2.91756	2.75168	2.76786	0.221801	0.156857	0	3.06375e-23	-3.72044	down
LOC_Os03g20420	19.7361	21.3461	20.1235	1.89763	1.49262	1.72142	0	-3.6167	down
LOC_Os03g20550	3.65132	4.06718	5.39798	2.10832	1.69624	1.7566	6.0664e-08	-1.24833	down
LOC_Os03g20600	6.39715	7.65624	5.81236	1.00756	2.16715	1.38517	1.78947e-17	-2.11187	down
LOC_Os03g20760	8.06996	9.06587	8.83104	2.40434	2.05581	2.97182	2.96485e-28	-1.87687	down
LOC_Os03g20870	11.1755	17.7824	16.5589	3.77534	3.5231	2.32752	2.68043e-14	-2.19165	down
LOC_Os03g20910	0.630271	0.659905	0.385072	0.171321	0.24682	0.17573	0.000240884	-1.39848	down
LOC_Os03g20949	9.77022	6.96275	8.06107	4.98324	4.96417	3.9885	5.11096e-21	-1.10278	down
LOC_Os03g20970	0.115771	0.227069	0.159281	0.058282	0.071008	0.036866	0.00201823	-1.37262	down
LOC_Os03g21030	129.274	126.386	119.605	42.6043	39.2286	41.455	0	-1.76432	down
LOC_Os03g21060	6.59438	6.79269	6.40116	2.50897	2.03985	2.68504	3.80373e-35	-1.55776	down
LOC_Os03g21279	0.51012	0.57053	0.579692	0.066298	0.035604	0.010663	7.51643e-14	-2.98742	down
LOC_Os03g21380	48.8598	46.049	53.5703	18.8495	14.9534	15.6997	9.78323e-213	-1.72612	down
LOC_Os03g21400	1.72683	1.67516	1.57712	1.11909	1.0373	0.443274	3.54619e-15	-1.24953	down
LOC_Os03g21700	78.416	75.2616	72.6463	36.5805	33.0766	32.2012	1.64772e-104	-1.28045	down
LOC_Os03g21964	9.9194	9.925	9.8346	5.57889	4.82653	4.76876	2.26038e-39	-1.13872	down
LOC_Os03g22170	1.39858	1.19354	1.22172	0.50086	0.515201	0.155539	2.77181e-05	-1.5591	down
LOC_Os03g22390	9.97313	8.54693	9.31236	0.882221	1.00965	0.533771	4.3355e-52	-3.36858	down
LOC_Os03g22470	0.634463	1.0003	0.656092	0.007504	0.061996	0	1.46155e-12	-3.26152	down
LOC_Os03g22510	41.9467	39.9633	39.1315	19.5935	19.0893	18.9075	3.06881e-72	-1.19941	down
LOC_Os03g22590	0.152237	0.15069	0.144712	0	0.024363	0.024023	0.00498004	-1.59145	down
LOC_Os03g22600	0.387994	0.552752	0.372661	0.246671	0.076102	0.134228	0.00132983	-1.33137	down
LOC_Os03g22670	3.22936	3.34326	3.29107	0.585632	0.806414	0.6576	3.23668e-54	-2.43398	down
LOC_Os03g22680	78.5979	77.784	76.8776	18.2492	17.9885	20.641	0	-2.15153	down
LOC_Os03g22820	19.7948	19.7984	18.845	4.98626	7.88456	6.44172	1.82232e-32	-1.69621	down
LOC_Os03g24290	1.08001	1.56567	1.3029	0.157257	0.38563	0.549878	0.00301349	-1.4469	down
LOC_Os03g24560	1.63322	1.09332	0.890536	0.040467	0.260491	0.133833	3.23969e-08	-2.3924	down
LOC_Os03g24650	4.12266	3.01085	3.67017	1.77231	2.00935	1.76171	3.44278e-14	-1.07023	down
LOC_Os03g24730	26.9587	26.0865	25.8151	3.34841	2.98154	3.06378	0	-3.18866	down
LOC_Os03g24760	11.863	11.9419	11.9416	0.413118	0.355029	0.294195	2.62836e-237	-4.78926	down
LOC_Os03g25080	1.23389	1.47662	1.05141	0.698262	0.692351	0.34216	0.000209355	-1.13716	down
LOC_Os03g25300	4.41233	4.1259	4.22635	1.7423	1.86651	1.09675	1.78732e-13	-1.50098	down
LOC_Os03g25320	0.140761	0.085286	0.148385	0	0	0	0.00489121	-1.56614	down
LOC_Os03g25440	9.72196	9.45268	9.45163	0.373374	0.193362	0.419275	5.10982e-109	-4.70502	down
LOC_Os03g25470	12.0161	12.5544	11.6368	5.8198	7.2069	6.01683	3.92617e-12	-1.04034	down
LOC_Os03g25610	14.6202	17.1654	13.9345	2.50615	3.33162	2.93557	1.88095e-50	-2.44691	down
LOC_Os03g25750	10.0126	10.6879	11.0775	5.13392	5.31915	5.09689	1.88817e-46	-1.25972	down
LOC_Os03g26380	4.06712	4.21645	4.16615	2.29894	2.06154	2.22881	7.69774e-14	-1.03272	down
LOC_Os03g26840	10.6867	11.5906	9.48853	5.62965	4.56637	5.10981	3.9328e-12	-1.15238	down
LOC_Os03g26910	78.942	80.2692	76.962	24.8712	24.7218	24.3259	0	-1.83067	down
LOC_Os03g26920	65.1189	61.0215	63.463	30.8636	31.6398	34.3623	2.28954e-119	-1.10623	down
LOC_Os03g27090	0.460926	0.487476	0.408639	0.014987	0	0	4.70756e-11	-3.22643	down
LOC_Os03g27120	0.665013	0.840787	0.567651	0.403984	0.376753	0.218869	0.00523429	-1.02822	down
LOC_Os03g27590	1.99893	1.79993	1.41582	0.120566	0.113662	0.027335	6.77414e-36	-3.67451	down
LOC_Os03g28080	18.037	17.6335	19.2394	7.53563	10.3403	9.84149	2.46397e-22	-1.1069	down
LOC_Os03g28940	80.1473	83.0619	84.9818	33.166	32.6686	37.4061	2.5957e-135	-1.39381	down
LOC_Os03g29680	23.3765	37.347	38.6432	14.9564	14.4388	20.2339	9.07744e-05	-1.06506	down
LOC_Os03g30630	3.77589	3.35231	3.95108	1.2215	1.39779	1.1716	1.95331e-11	-1.58112	down
LOC_Os03g31690	3.68255	4.75595	4.70281	1.79032	2.01575	1.58265	2.16391e-21	-1.35434	down
LOC_Os03g32230	7.04437	6.37965	6.16543	2.02914	2.34576	2.81552	1.21932e-21	-1.54166	down
LOC_Os03g32420	3.91139	4.46167	4.79237	1.09411	1.44998	1.47213	3.56021e-22	-1.78188	down
LOC_Os03g33520	0.057145	0.195755	0.042941	0	0	0	0.00232148	-1.68662	down
LOC_Os03g35920	5.29746	4.8611	6.04725	2.33548	2.26852	1.25263	1.25001e-09	-1.49578	down
LOC_Os03g36630	3.74612	3.97112	3.23049	0.270212	0.650305	0.554694	3.93677e-22	-2.71062	down
LOC_Os03g36650	3.32335	3.70751	3.80735	0.297646	0.527354	0.373585	7.27938e-31	-3.03912	down
LOC_Os03g37490	44.6995	43.0767	45.2746	18.6931	17.5608	19.0736	6.987e-187	-1.39648	down
LOC_Os03g37640	5.58153	6.04027	6.07612	3.34522	2.74097	2.37705	1.43223e-14	-1.15414	down
LOC_Os03g38210	0.379473	0.280383	0.584963	0.021199	0	0	5.54146e-12	-3.33175	down
LOC_Os03g38590	5.98548	6.38146	5.87946	1.34056	1.11894	1.41777	3.29141e-62	-2.26253	down
LOC_Os03g39040	3.08349	2.30273	2.70288	1.47368	1.22952	1.21242	1.81964e-11	-1.14542	down
LOC_Os03g39220	34.8561	36.6526	36.8578	20.6305	19.7856	17.2786	1.97468e-36	-1.03509	down
LOC_Os03g39240	41.0564	39.6294	42.7519	20.1273	21.1497	18.5697	5.02747e-62	-1.17136	down
LOC_Os03g39690	0.35428	0.404345	0.740614	0.05366	0.191718	0.1718	0.000301012	-1.5855	down
LOC_Os03g39710	4.71427	5.77276	5.2422	0.95742	0.765253	0.576223	2.62784e-53	-2.79774	down
LOC_Os03g40130	9.8284	9.34351	10.0304	1.67248	2.9155	4.4222	6.4522e-12	-1.7021	down
LOC_Os03g40400	2.68714	2.47987	2.3868	0.554529	1.04529	0.847493	3.22338e-68	-2.8652	down
LOC_Os03g40830	41.9723	43.2279	39.671	14.7489	13.4085	12.5838	9.35437e-162	-1.74175	down
LOC_Os03g40900	1.50613	2.639	1.56177	0.904752	0.323032	0.451299	0.000498483	-1.49928	down
LOC_Os03g40910	0.119768	0.185678	0.087731	0	0	0	0.00916416	-1.45102	down
LOC_Os03g41390	11.8863	11.9543	12.9451	4.3513	4.49862	3.57139	1.29265e-44	-1.67253	down
LOC_Os03g42030	0.096309	0.139167	0.303558	0	0	0	0.0080563	-1.47383	down
LOC_Os03g42370	2.16133	2.84297	2.23595	0.23642	0.06625	0.080032	1.62196e-56	-3.96834	down
LOC_Os03g42450	33.8702	30.0661	31.0399	12.7299	13.0614	12.6196	1.37224e-43	-1.4235	down
LOC_Os03g42500	14.0465	17.4226	15.3912	7.26149	6.39807	4.48682	1.07857e-14	-1.44617	down
LOC_Os03g43440	1.08308	0.760425	1.31063	0.238393	0.202703	0.132879	1.65338e-11	-2.22827	down
LOC_Os03g43720	74.2619	68.8167	71.0483	29.0812	31.5381	33.7963	2.77865e-108	-1.26643	down
LOC_Os03g43750	11.5804	8.56636	8.07663	4.54984	5.31743	4.5177	9.01505e-15	-1.13017	down
LOC_Os03g43770	1.3671	1.53734	1.38237	0.424761	0.228064	0.303594	1.03916e-12	-2.0569	down
LOC_Os03g43810	4.46597	3.36057	4.75038	1.54545	1.56042	1.60742	5.62446e-16	-1.34124	down
LOC_Os03g44140	0.557404	0.507034	0.382036	0.101142	0.066882	0.093935	1.42427e-12	-2.28193	down
LOC_Os03g44250	0.173551	0.236652	0.356611	0	0	0	7.18595e-05	-2.1665	down
LOC_Os03g45960	30.6265	33.886	33.239	2.44519	2.58884	1.66973	5.18415e-236	-3.93435	down
LOC_Os03g46060	77.9345	79.5551	74.8465	6.48861	7.75605	5.26921	2.06623e-299	-3.66568	down
LOC_Os03g46070	4.15412	4.07674	3.88611	0.861247	0.270042	0.66725	1.45613e-19	-2.61378	down
LOC_Os03g46200	2.90126	4.64828	5.01984	1.39762	0.850559	0.973583	2.92736e-12	-1.92882	down
LOC_Os03g47034	1.05105	2.08287	2.19695	0.472632	0.221665	0.131722	1.04754e-06	-2.10646	down
LOC_Os03g47160	0.604948	0.61535	0.823872	0.042126	0.203453	0.32607	0.00386619	-1.42144	down
LOC_Os03g47280	12.6577	13.2215	12.0606	4.97925	6.07394	5.63819	6.4727e-22	-1.29473	down
LOC_Os03g47620	74.3204	75.4313	78.9379	29.3562	31.0808	32.4286	4.65794e-222	-1.4319	down
LOC_Os03g47650	3.91479	4.03124	4.11762	2.44186	2.32044	2.12346	7.02517e-15	-1.07656	down
LOC_Os03g47686	4.6491	4.9654	5.2025	1.1022	1.00906	1.33681	1.17084e-61	-2.2637	down
LOC_Os03g47693	1.18071	1.1347	1.2524	0.25393	0.428185	0.672363	4.87909e-06	-1.41238	down
LOC_Os03g47720	2.16435	2.49944	2.2174	0.655544	0.819855	0.833889	1.17209e-20	-1.49396	down
LOC_Os03g47810	0.045577	0.097503	0.136334	0	0.009485	0	0.00650325	-1.55478	down
LOC_Os03g47870	0.127559	0.052328	0.038633	0.021804	0.009159	0	0.00749945	-1.52937	down
LOC_Os03g47890	28.767	28.7857	26.9663	8.64112	7.80561	7.94589	3.16729e-179	-1.91677	down
LOC_Os03g47896	200.301	201.568	194.855	57.8714	54.9219	48.102	8.15092e-224	-2.01562	down
LOC_Os03g48250	1.02395	0.221606	1.48239	0.247428	0.145369	0.135362	0.000632247	-1.70685	down
LOC_Os03g48480	24.2219	22.903	22.8041	6.53258	5.05203	6.41447	1.91092e-86	-2.06698	down
LOC_Os03g49480	31.5126	31.1838	30.8647	12.1121	12.4088	10.579	4.86878e-95	-1.53848	down
LOC_Os03g50040	22.1207	20.9436	23.1379	9.89046	9.69146	8.70423	3.43753e-58	-1.34889	down
LOC_Os03g51010	15.1983	16.742	15.5098	6.48233	6.15189	6.05876	3.71885e-74	-1.46781	down
LOC_Os03g51050	40.3262	40.4842	41.0243	13.9026	15.3264	16.9391	1.97938e-137	-1.5298	down
LOC_Os03g51080	32.6105	30.9454	31.3718	8.35731	7.99246	8.7597	8.26535e-284	-2.04733	down
LOC_Os03g51390	10.2775	7.78045	8.72079	2.52503	2.65328	2.0963	4.18906e-36	-1.95807	down
LOC_Os03g51479	0.574164	0.499895	0.550019	0.277692	0.160096	0.21209	0.000223941	-1.39347	down
LOC_Os03g51495	1.19812	1.04395	0.66994	0.415425	0.282929	0.230501	3.99392e-06	-1.55297	down
LOC_Os03g51740	19.9784	20.0462	17.6667	9.54486	10.086	9.98648	2.02435e-49	-1.07875	down
LOC_Os03g51920	1.27938	0.997248	1.44694	0.483094	0.586196	0.450017	9.0285e-08	-1.32648	down
LOC_Os03g51960	1.00543	1.17637	1.42488	0.576142	0.407254	0.398726	3.91189e-05	-1.34157	down
LOC_Os03g51980	5.83727	4.50721	4.44409	0.293763	0.470366	0.166257	1.06237e-42	-3.74314	down
LOC_Os03g52380	1.71212	1.76852	2.88761	0.62927	0.999485	0.881252	0.000376385	-1.2692	down
LOC_Os03g52390	7.15721	6.53416	6.87481	2.82415	3.04438	2.64904	6.19476e-12	-1.35077	down
LOC_Os03g52560	0.087394	0.160237	0.047906	0	0	0	0.00911649	-1.45083	down
LOC_Os03g52570	0.430795	0.748824	0.654804	0.060909	0.233477	0	0.000702237	-1.76935	down
LOC_Os03g53010	6.82151	5.87902	6.25011	1.20931	0.802627	1.3494	1.11884e-32	-2.50357	down
LOC_Os03g53020	31.8209	32.022	31.3655	10.9347	8.88187	13.3462	0	-2.02347	down
LOC_Os03g53200	44.7166	42.3904	37.8994	20.4937	19.4926	10.9082	8.97581e-07	-1.2817	down
LOC_Os03g53390	30.6574	30.9329	31.8014	11.9727	10.0213	11.9306	8.81574e-96	-1.50743	down
LOC_Os03g53860	76.5783	81.8783	76.6413	35.5614	35.7828	34.3144	3.37473e-163	-1.27554	down
LOC_Os03g54050	17.5466	18.6819	18.9635	7.14704	7.66611	7.89871	2.79264e-74	-1.41752	down
LOC_Os03g55400	1.04234	1.16078	0.939584	0.669611	0.332272	0.180383	0.00280679	-1.26108	down
LOC_Os03g55410	30.3457	46.466	44.9475	7.75704	6.85206	6.03456	2.45048e-35	-2.57449	down
LOC_Os03g55420	406.168	410.521	409.629	91.365	85.6803	84.7263	0	-2.3577	down
LOC_Os03g55540	269.281	260.669	264.835	99.4963	94.0214	87.0087	3.09649e-224	-1.63134	down
LOC_Os03g55550	3.16232	3.74161	3.3087	0.898663	0.648085	0.989682	1.1279e-25	-2.18111	down
LOC_Os03g55590	17.5597	17.8477	16.1392	8.86561	9.69224	9.12684	8.20439e-59	-1.0263	down
LOC_Os03g55630	0.793079	0.109714	2.7006	0.111226	0.1347	0.2909	0.00234405	-1.67643	down
LOC_Os03g56720	1.32203	1.53745	1.2575	0.5241	0.703941	0.429287	0.000702541	-1.24513	down
LOC_Os03g56760	4.06636	3.21679	4.10661	1.33758	2.07838	1.46848	8.39106e-08	-1.27655	down
LOC_Os03g56860	6.2122	5.69587	5.67259	0.450011	0.872007	0.666939	2.69869e-31	-3.0157	down
LOC_Os03g56974	3.92195	3.46137	3.96499	1.68162	1.49521	1.71017	1.50171e-09	-1.28602	down
LOC_Os03g57000	0.642391	0.804707	0.792182	0.274824	0.170884	0.261687	2.19493e-07	-1.60298	down
LOC_Os03g57010	3.05333	1.88839	2.50833	0.859773	0.668452	0.778699	9.73613e-06	-1.59037	down
LOC_Os03g57200	85.2964	83.9789	85.4711	12.3833	12.0388	11.2672	0	-2.95834	down
LOC_Os03g57310	30.3721	30.1118	30.8065	14.3051	11.981	12.5384	7.14532e-75	-1.35821	down
LOC_Os03g57640	45.1569	40.7664	42.7649	6.58875	6.1455	6.32657	0	-2.87227	down
LOC_Os03g57920	39.0575	36.7569	35.8889	19.1414	17.3354	14.9501	1.61749e-41	-1.24066	down
LOC_Os03g57970	4.15107	4.00777	4.27188	0.360607	0.040113	0.062452	7.28866e-34	-4.0421	down
LOC_Os03g57980	1.63935	1.05103	1.10952	0	0.127355	0.045059	1.29936e-13	-3.25232	down
LOC_Os03g57990	14.718	11.1351	15.8657	2.09737	1.44687	1.9822	7.74832e-55	-2.92041	down
LOC_Os03g58010	5.61445	6.32741	6.74572	1.49734	1.82996	1.68127	1.3897e-29	-1.96439	down
LOC_Os03g58180	0.680505	0.927674	1.3711	0.14919	0.082033	0	1.71176e-05	-2.20919	down
LOC_Os03g58490	2.12475	2.46015	2.36565	0.655808	0.728202	0.879672	9.67731e-27	-1.71391	down
LOC_Os03g58500	32.8239	45.3923	44.2749	0.815159	1.63407	2.13557	4.33072e-81	-4.56359	down
LOC_Os03g58510	17.8137	17.8119	19.8578	9.62189	9.36132	9.38188	1.26071e-13	-1.07546	down
LOC_Os03g58910	7.46772	6.77117	7.35149	3.1573	3.23784	3.40132	6.52941e-114	-1.24432	down
LOC_Os03g58940	3.29872	3.21732	3.23173	1.01432	1.41346	1.86381	2.87606e-08	-1.25403	down
LOC_Os03g59320	23.3873	21.6227	22.685	8.92071	9.01205	8.76385	5.17033e-86	-1.46684	down
LOC_Os03g59620	9.21087	7.82694	8.31883	2.69088	3.62456	3.56212	1.01964e-39	-1.5022	down
LOC_Os03g60080	494.771	486.396	488.693	263.832	251.079	253.019	3.86308e-219	-1.06923	down
LOC_Os03g60250	0.62471	0.660815	0.610961	0.307306	0.13748	0.162773	0.00217615	-1.35621	down
LOC_Os03g60260	55.1467	56.5623	55.3626	26.8176	23.6709	22.7563	4.04072e-90	-1.31654	down
LOC_Os03g61100	0.670492	1.02458	0.67948	0.059655	0.159859	0.049218	4.59015e-08	-2.28946	down
LOC_Os03g61249	32.0232	27.857	30.102	13.8302	14.3726	12.5106	2.96917e-47	-1.26725	down
LOC_Os03g61290	1.62461	1.4799	1.20491	0.116366	0.055273	0	0.00117649	-1.80669	down
LOC_Os03g61319	31.9896	20.84	29.8471	13.684	14.3883	12.3805	7.21346e-16	-1.1403	down
LOC_Os03g61360	13.4416	13.3095	14.132	2.91405	4.26478	2.99506	2.76682e-61	-2.13029	down
LOC_Os03g61490	183.511	177.992	174.209	67.3489	71.6504	68.7778	1.33302e-278	-1.49805	down
LOC_Os03g61500	109.199	108.5	114.237	44.4815	43.3193	46.6256	7.96064e-128	-1.4326	down
LOC_Os03g61510	4.53611	4.97063	4.07561	1.91868	2.4539	1.91457	1.12254e-09	-1.19573	down
LOC_Os03g61920	14.8006	16.1223	15.0534	8.08986	7.94245	7.40966	3.47322e-59	-1.07694	down
LOC_Os03g62130	11.2265	11.209	11.9805	5.65108	4.09574	5.61587	8.34965e-18	-1.26826	down
LOC_Os03g62140	14.1436	13.2081	12.1348	7.39142	7.38454	5.35106	5.08139e-13	-1.07979	down
LOC_Os03g62150	2.89836	2.82495	3.0287	0.980235	1.58431	1.37273	2.63721e-06	-1.20349	down
LOC_Os03g62180	20.2425	19.1241	20.2982	11.1232	10.9242	10.6536	1.27815e-101	-1.03648	down
LOC_Os03g62230	48.1247	44.2009	45.7082	1.91914	2.33524	2.62586	0	-4.42281	down
LOC_Os03g62480	0.689199	0.811183	0.492692	0.172959	0.223326	0.294032	5.49995e-05	-1.43503	down
LOC_Os03g62840	0.145833	0.902521	0.700981	0	0	0.122257	0.00521275	-1.59186	down
LOC_Os03g63060	1.806	1.66503	1.79802	0.251865	0.292435	0.254309	2.31976e-30	-2.67163	down
LOC_Os03g63240	0.928781	1.15088	1.12147	0.181022	0.008137	0.159572	5.74822e-12	-2.68089	down
LOC_Os03g63270	7.26619	7.67669	8.56188	3.42735	1.91931	2.14561	2.42944e-20	-1.71701	down
LOC_Os03g63310	12.3758	10.5176	11.1936	4.63363	5.46827	4.58465	5.53426e-38	-1.32258	down
LOC_Os03g63390	3.90957	4.06331	3.36101	1.59525	1.85128	1.60655	1.3096e-08	-1.23282	down
LOC_Os03g63580	14.2179	14.9307	14.5928	0.599939	0.497582	0.355227	4.81977e-237	-4.8984	down
LOC_Os03g64230	0.302363	0.440378	0.556659	0.175362	0.208848	0.255308	0.00695969	-1.01373	down
LOC_Os03g64260	52.3985	48.9145	45.6297	9.61265	8.33555	8.85318	1.34124e-203	-2.56779	down
LOC_Os04g01310	2.99264	2.49525	2.76515	0.752411	0.771413	0.540332	2.16253e-32	-2.05846	down
LOC_Os04g01320	1.77264	1.96577	1.90183	0.569322	0.459315	0.599759	4.17169e-26	-1.86219	down
LOC_Os04g01930	0.545613	0.44147	0.501967	0.14007	0.090608	0.207378	0.000416863	-1.50743	down
LOC_Os04g01980	5.87603	6.23363	6.44424	2.96772	3.12216	3.06672	6.00469e-16	-1.13166	down
LOC_Os04g02650	0.09716	0.015351	0.876953	0.009808	0	0	0.00109388	-1.80434	down
LOC_Os04g03870	0.54679	1.05764	1.32361	0.24613	0.136132	0.103308	5.33689e-08	-2.19616	down
LOC_Os04g04390	0.512537	0.27974	0.400891	0.088977	0.066238	0.076303	5.35755e-05	-1.55185	down
LOC_Os04g08060	2.57638	2.78602	2.36683	0.718214	0.907284	0.537868	1.45222e-14	-1.84899	down
LOC_Os04g08280	280.779	279.555	266.839	56.8022	66.0574	61.15	0	-2.29677	down
LOC_Os04g08400	2.63362	2.74728	2.88625	0.696264	0.973414	0.848174	2.68476e-33	-1.77438	down
LOC_Os04g09520	0.111681	0.183692	0.076588	0	0	0	0.00173414	-1.73636	down
LOC_Os04g09654	1.40634	1.36599	1.17503	0.137259	0.151459	0.150095	4.18816e-14	-2.64413	down
LOC_Os04g09680	0.77849	0.648937	1.05646	0.044503	0.167734	0.368873	0.000689173	-1.62705	down
LOC_Os04g10160	1.27489	1.06215	1.11139	0.599231	0.484682	0.610272	9.51085e-06	-1.08464	down
LOC_Os04g11820	0.317195	0.448302	0.528925	0.098505	0.121996	0.168822	7.53245e-07	-1.65138	down
LOC_Os04g12010	3.77992	4.06262	3.82529	0.700109	0.103191	0.398177	6.25084e-69	-3.34949	down
LOC_Os04g18380	0.832854	0.704202	0.968152	0.278387	0.110684	0.147016	6.23474e-09	-2.0232	down
LOC_Os04g18650	13.4175	11.6478	18.5499	0.441637	1.68403	0.707565	1.69407e-31	-3.6031	down
LOC_Os04g19114	0.885404	1.3036	2.02138	0.362902	0.15294	0.151899	7.07905e-05	-1.72745	down
LOC_Os04g19750	0.532831	0.917512	0.847418	0.259698	0.340968	0.288834	0.000109504	-1.3327	down
LOC_Os04g20260	12.0861	11.4924	12.3115	4.87088	4.69363	5.17088	2.06847e-56	-1.4068	down
LOC_Os04g20749	2.4943	2.223	2.86682	0.638254	0.884231	1.18602	3.75132e-09	-1.46931	down
LOC_Os04g21110	26.6413	27.284	28.0541	13.3796	14.1598	15.4358	1.02512e-82	-1.06129	down
LOC_Os04g21950	67.1515	64.182	67.136	35.4199	33.3165	29.0421	2.31429e-59	-1.13995	down
LOC_Os04g23799	0.066871	0.040205	0.045866	0.008315	0	0	0.00148634	-1.78198	down
LOC_Os04g24600	8.88778	8.51347	8.14478	0.918241	1.3133	1.03607	1.27459e-108	-3.04039	down
LOC_Os04g24850	0.428601	0.343674	0.194703	0.05195	0.012029	0.045778	2.27787e-05	-2.09001	down
LOC_Os04g25370	0.489993	1.18985	0.734573	0.352707	0.197845	0.20381	0.000199874	-1.49522	down
LOC_Os04g25800	1.0246	0.523741	0.646871	0.061861	0.032819	0.180106	1.24595e-08	-2.40838	down
LOC_Os04g27670	5.09712	5.60639	5.04884	0.505986	0.826058	0.661037	2.15578e-64	-2.76822	down
LOC_Os04g27790	0.10183	0.144038	0.16458	0	0.018489	0	0.000139883	-2.08066	down
LOC_Os04g28250	8.37275	8.56501	9.19337	1.5824	1.30838	1.15837	1.37732e-54	-2.72517	down
LOC_Os04g28410	2.36204	2.02214	1.17376	0	0	0	1.69611e-25	-4.75696	down
LOC_Os04g28850	1.38546	1.99092	2.08826	0.994834	0.863387	0.506114	0.00113086	-1.16429	down
LOC_Os04g29970	2.09095	1.62407	1.40744	0.806256	1.0177	0.663019	0.00303964	-1.04356	down
LOC_Os04g30750	4.20833	3.57636	4.14934	1.77626	2.21871	1.39391	3.02501e-11	-1.23526	down
LOC_Os04g31330	10.0487	9.95223	10.3249	4.45955	4.84655	4.45562	2.79598e-64	-1.26574	down
LOC_Os04g31410	0.415519	0.201657	0.295692	0.042872	0	0	0.00132033	-1.79741	down
LOC_Os04g31580	1.0671	1.43132	1.64249	0.607937	0.509514	0.392113	4.03171e-07	-1.45409	down
LOC_Os04g32050	43.9526	44.632	43.6114	10.2635	10.0736	10.3912	0	-2.23441	down
LOC_Os04g32110	8.56639	8.30135	9.41263	1.35703	1.66097	2.00311	1.28441e-75	-2.47789	down
LOC_Os04g32200	1.86058	1.51488	1.21114	0.330439	0.746791	0.054394	0.00300216	-1.4854	down
LOC_Os04g32620	2.10596	2.11388	2.19136	0.641456	0.5796	0.443661	1.92198e-36	-2.0181	down
LOC_Os04g32850	1.832	1.70867	2.51545	0.717693	0.951151	0.806229	2.38125e-10	-1.45492	down
LOC_Os04g33030	91.8229	88.1358	89.0919	48.4767	45.6224	43.1581	2.96076e-98	-1.10123	down
LOC_Os04g33110	89.7557	78.3555	80.1804	14.7172	19.1554	19.4376	3.55645e-131	-2.33656	down
LOC_Os04g33310	23.2442	23.6553	23.5004	10.9116	11.5606	9.9623	4.09291e-37	-1.23723	down
LOC_Os04g33350	15.0231	12.6751	14.3413	8.65044	7.70431	6.29141	1.92814e-12	-1.00375	down
LOC_Os04g33390	65.2915	60.1528	61.4872	27.9506	24.6949	22.1532	3.1631e-78	-1.44525	down
LOC_Os04g33530	12.2962	11.3044	10.271	0.470848	0.202798	0.283149	5.11457e-161	-5.04702	down
LOC_Os04g33860	8.91926	8.72128	8.17827	4.40207	2.78658	2.90816	2.10571e-14	-1.43285	down
LOC_Os04g33880	21.7175	24.3516	22.149	6.80243	7.26303	5.37008	3.2221e-57	-1.91472	down
LOC_Os04g34140	11.3594	11.2993	12.4901	4.56315	3.78276	4.23372	9.18048e-56	-1.59748	down
LOC_Os04g34590	0.450576	0.645888	0.509434	0.010492	0.115698	0.070181	1.1951e-07	-2.31282	down
LOC_Os04g35030	0.357662	0.17972	0.21405	0.114919	0	0	0.000929372	-1.83976	down
LOC_Os04g35130	10.5231	10.284	10.9458	4.57502	4.23166	4.59463	1.77325e-53	-1.36675	down
LOC_Os04g35534	2.75232	2.69269	2.6319	1.28774	1.19783	1.45019	8.43692e-06	-1.10568	down
LOC_Os04g35660	2.19312	2.56515	2.40704	0.397417	0.217002	0.164976	9.31839e-20	-2.9114	down
LOC_Os04g35670	19.2366	20.1372	21.6447	11.6891	11.1184	9.73718	2.58854e-24	-1.0285	down
LOC_Os04g35690	37.2183	40.9402	40.3512	18.472	16.434	16.9387	3.6976e-82	-1.3199	down
LOC_Os04g35750	0.165552	0.08256	0.225851	0	0	0	0.00447562	-1.58076	down
LOC_Os04g35820	22.4326	29.3255	27.8308	0.137689	0.223625	0.214787	5.8583e-81	-6.08735	down
LOC_Os04g35840	58.7711	57.6236	59.5718	21.5767	19.6732	19.0952	6.05842e-256	-1.67703	down
LOC_Os04g36600	10.3215	9.82071	9.27374	4.7194	4.75849	4.30523	1.19334e-20	-1.20297	down
LOC_Os04g36800	3.35934	3.01235	3.50998	1.10618	1.32223	1.16151	1.82726e-22	-1.54974	down
LOC_Os04g37480	8.50963	7.9822	8.05733	3.72175	3.9748	5.08972	1.66777e-15	-1.06213	down
LOC_Os04g37490	3.69444	2.84307	3.04349	2.06643	1.03237	1.20686	1.24612e-09	-1.3183	down
LOC_Os04g37500	2.09036	1.81738	2.25906	0.055196	0.017052	0.112327	1.34272e-48	-4.4616	down
LOC_Os04g37570	76.2765	80.698	79.0339	11.8781	11.7074	10.962	0	-2.89587	down
LOC_Os04g37580	11.7373	11.8449	8.52237	3.66809	3.49515	2.38075	2.0398e-24	-1.8585	down
LOC_Os04g37670	3.32174	3.7717	3.2127	1.53038	1.32612	1.16616	1.5576e-22	-1.45713	down
LOC_Os04g37740	19.1343	18.7522	20.0686	6.35152	5.43547	6.69841	6.40249e-95	-1.76856	down
LOC_Os04g37990	1.31647	1.23373	1.51177	0.410075	0.692231	0.430684	1.35015e-08	-1.4316	down
LOC_Os04g38320	1.88789	1.7095	1.81452	0.813299	0.631126	0.673817	1.65931e-06	-1.3571	down
LOC_Os04g39290	11.4367	12.5851	16.6174	4.57513	6.59976	6.86568	4.40836e-11	-1.2266	down
LOC_Os04g39340	0.542058	0.412307	0.830606	0	0	0	5.70248e-06	-2.44016	down
LOC_Os04g39540	14.3907	14.9265	17.1317	4.98138	5.46422	6.07969	8.08871e-51	-1.60559	down
LOC_Os04g40190	81.0206	28.5716	17.4851	5.31537	4.97459	6.37794	3.00858e-05	-2.10803	down
LOC_Os04g40470	2.12481	2.07248	1.72991	0.374838	0.25984	0.227086	1.88608e-26	-2.70595	down
LOC_Os04g40670	0.60232	0.559438	0.735954	0.088933	0.282696	0.100143	0.00191307	-1.52727	down
LOC_Os04g40990	275.117	277.192	278.56	113.006	96.6647	106.477	4.93672e-123	-1.54541	down
LOC_Os04g41060	1.7343	0.9413	1.54653	0.390161	0.554605	0.428823	0.0019841	-1.3616	down
LOC_Os04g41310	1.79927	1.53337	1.81367	0.766384	0.364492	0.589563	6.16984e-10	-1.57987	down
LOC_Os04g41680	0.316835	0.4835	0.416925	0.118041	0.049353	0.034605	0.000283868	-1.78136	down
LOC_Os04g42040	3.29108	2.82268	2.24865	1.07653	0.97634	1.34089	7.59118e-11	-1.14589	down
LOC_Os04g42550	6.21626	5.34249	5.53348	2.71846	1.88121	1.97756	1.85356e-09	-1.4268	down
LOC_Os04g42650	3.80077	4.43904	3.62545	1.02816	0.8753	1.1789	1.23358e-36	-2.02425	down
LOC_Os04g42700	4.56209	4.34624	5.25077	2.18623	2.09529	2.50741	2.91724e-22	-1.05275	down
LOC_Os04g42760	1.2674	1.64474	1.9626	0.399785	0.321559	0.287471	6.91281e-15	-2.19168	down
LOC_Os04g42770	7.2831	6.6335	8.80833	2.57884	4.75767	5.06278	0.000468158	-1.01081	down
LOC_Os04g42980	18.1354	16.5754	17.1079	5.78443	5.76968	5.68174	1.81235e-167	-1.71475	down
LOC_Os04g43200	37.9564	38.5939	36.9902	4.70713	4.07308	4.87604	0	-3.11912	down
LOC_Os04g43440	1.45775	1.45934	1.131	0.586743	0.729244	0.483877	1.48912e-09	-1.24944	down
LOC_Os04g43519	0.355361	0.483942	0.629321	0.032113	0.094098	0.213961	0.0025483	-1.52014	down
LOC_Os04g43550	0.293525	0.376626	0.491315	0	0	0	4.92882e-10	-3.18081	down
LOC_Os04g43560	71.1244	70.199	70.5211	11.4241	10.873	10.8189	0	-2.8051	down
LOC_Os04g43650	59.1264	79.8328	79.3095	38.7541	29.8241	35.9873	1.4664e-10	-1.15928	down
LOC_Os04g43660	1.74912	1.33375	1.85581	0.983515	0.826452	0.655424	4.9279e-06	-1.06912	down
LOC_Os04g44150	0.657054	0.229395	0.871368	0.094324	0.105778	0.226916	0.000863338	-1.60028	down
LOC_Os04g44230	0.633352	0.776406	0.755107	0.081091	0.059067	0.047285	3.77923e-14	-2.888	down
LOC_Os04g44410	5.55177	4.59109	4.86384	2.25234	1.99181	1.87122	3.37879e-26	-1.40142	down
LOC_Os04g44530	17.3295	16.7554	15.8473	7.02442	6.2629	7.57013	1.12874e-108	-1.45475	down
LOC_Os04g44840	2.03971	3.77701	2.44155	1.03166	0.956135	1.05921	6.1201e-10	-1.4115	down
LOC_Os04g44950	6.64723	6.25687	6.12634	1.14735	0.779792	1.09204	1.2492e-55	-2.65614	down
LOC_Os04g45020	3.29514	2.82872	2.6107	1.61448	1.57171	1.35265	1.17303e-08	-1.04258	down
LOC_Os04g45130	6.41462	7.86372	6.82202	1.93224	1.97529	1.28323	2.8027e-25	-2.05468	down
LOC_Os04g45140	6.10689	6.16135	5.86389	0.949601	0.638462	0.448453	2.8058e-70	-3.15416	down
LOC_Os04g45170	2.28403	2.0496	1.8073	0.843286	0.996803	1.06087	4.82479e-14	-1.38731	down
LOC_Os04g45290	1.50564	1.39839	1.30459	0.264807	0.272675	0.132719	2.69476e-24	-2.54491	down
LOC_Os04g45920	4.27607	4.08072	3.49997	1.03215	1.16851	0.983313	2.05278e-44	-1.85614	down
LOC_Os04g45960	106.06	103.686	107.634	24.6041	21.4532	20.6396	0	-2.30619	down
LOC_Os04g45970	109.915	106.468	106.73	13.4128	13.4101	13.5645	0	-3.12748	down
LOC_Os04g46120	0.341272	0.175433	0.499075	0	0	0	0.000370338	-1.95988	down
LOC_Os04g46444	0.805327	0.566268	1.02387	0.057477	0.164621	0	2.68217e-06	-2.2896	down
LOC_Os04g46470	0.82336	0.625431	0.619559	0.197841	0.259914	0.357303	5.08348e-06	-1.39044	down
LOC_Os04g46940	4.56611	5.32907	4.60811	1.77231	1.90824	1.95052	1.34857e-40	-1.51805	down
LOC_Os04g47140	2.41428	2.73717	2.42852	0.626623	0.282808	0.40475	4.01002e-16	-2.37162	down
LOC_Os04g47280	5.93685	5.36981	5.96629	2.78094	3.22577	2.80403	5.91126e-19	-1.05773	down
LOC_Os04g47300	11.9848	11.8802	12.2829	3.99593	3.63895	3.88526	5.82461e-94	-1.70018	down
LOC_Os04g47310	154.412	148.234	163.045	35.5014	37.7378	38.5606	0	-2.1494	down
LOC_Os04g47400	0.043233	0.143705	0.102096	0	0	0	0.00014588	-2.07987	down
LOC_Os04g48130	0.220589	0.171298	0.102447	0	0.03399	0.018419	0.00102375	-1.77749	down
LOC_Os04g48200	14.8448	14.317	15.3719	2.90357	3.14541	3.01746	6.63926e-175	-2.41081	down
LOC_Os04g48210	3.10362	2.70025	1.92956	1.03636	0.722753	0.648311	2.70927e-17	-1.76486	down
LOC_Os04g48220	2.06466	2.96409	2.15646	0.796042	0.638034	0.632287	2.2109e-07	-1.6929	down
LOC_Os04g48700	0.278647	0.328222	0.179074	0	0	0	1.04127e-05	-2.37871	down
LOC_Os04g48810	2.70901	2.46732	2.58236	0.152868	0.11364	0.270433	2.72315e-12	-2.92457	down
LOC_Os04g48850	7.16726	8.78417	8.75318	1.22443	0.94537	0.83094	2.7014e-108	-2.96797	down
LOC_Os04g49160	9.19951	8.37831	8.30644	0.229501	0.324336	0.388291	7.77702e-118	-4.67578	down
LOC_Os04g49170	3.15466	3.93887	4.27797	0.286422	0.226558	0.307405	1.21601e-24	-3.37062	down
LOC_Os04g49360	5.55727	5.51659	5.44658	1.08573	1.20868	0.895447	5.22089e-57	-2.43902	down
LOC_Os04g49460	0.327153	0.499955	0.483279	0.102452	0.060907	0.109366	0.000174359	-1.73782	down
LOC_Os04g49500	2.9786	3.22385	2.63508	0.802976	0.750167	0.471983	2.90144e-28	-2.15706	down
LOC_Os04g49748	8.00266	7.85787	7.28454	1.39352	1.89938	1.40816	3.14125e-59	-2.37752	down
LOC_Os04g49870	32.1546	30.0566	30.5831	14.4959	11.963	12.3075	3.31881e-68	-1.38245	down
LOC_Os04g50200	1.18421	1.79652	1.55543	0.174755	0.398596	0.33283	1.99108e-12	-2.20242	down
LOC_Os04g50930	0.23472	0.246117	0.184485	0.030551	0.032813	0.051087	0.000136739	-1.79509	down
LOC_Os04g51160	0.78635	0.543042	0.579344	0.053377	0	0.107341	5.00004e-09	-2.65517	down
LOC_Os04g51320	26.6829	25.2717	22.2619	11.6189	10.838	10.2233	4.60452e-43	-1.30481	down
LOC_Os04g51510	0.110487	0.085507	0.159139	0	0	0	0.00497771	-1.56283	down
LOC_Os04g51520	14.9674	13.4886	12.1001	0.466247	0.646363	0.609355	4.65276e-154	-4.52309	down
LOC_Os04g51580	3.85621	4.34871	3.62952	0.797256	1.17043	0.403952	4.31851e-21	-2.33188	down
LOC_Os04g51640	2.85315	2.1279	2.21846	1.19888	1.2287	1.02855	5.31979e-06	-1.11581	down
LOC_Os04g51820	2.50162	2.05534	2.26216	1.1574	1.14292	1.14945	4.41766e-11	-1.06431	down
LOC_Os04g52000	27.1675	26.9544	25.4408	11.5404	14.4509	12.1379	1.72815e-44	-1.1873	down
LOC_Os04g52320	89.7979	91.4243	90.7831	18.578	15.9443	15.6043	0	-2.56387	down
LOC_Os04g52440	26.8243	18.022	19.9191	3.68563	3.06316	2.78872	0	-3.24287	down
LOC_Os04g52450	43.6322	42.6847	42.7068	16.6961	15.4134	16.9902	7.47477e-212	-1.53413	down
LOC_Os04g52504	9.23948	7.49563	8.66361	1.91336	1.43696	1.61644	2.70824e-44	-2.42126	down
LOC_Os04g52630	5.89476	5.27722	7.92763	3.03501	2.9206	3.17028	5.28504e-09	-1.04892	down
LOC_Os04g52750	0.735809	1.24246	1.28622	0.180306	0.219478	0.618472	0.00836819	-1.32052	down
LOC_Os04g52810	7.00023	7.62589	7.7225	2.28116	2.54986	2.6353	1.31524e-39	-1.53374	down
LOC_Os04g53190	48.0937	49.1438	61.4014	23.6966	27.1427	27.8116	5.7299e-190	-1.31588	down
LOC_Os04g53720	4.70977	4.68152	4.06127	2.07447	2.38262	1.09099	0.00017142	-1.25854	down
LOC_Os04g53830	0.08224	0.536285	0.698267	0.093315	0.05342	0.072978	0.000743842	-1.72788	down
LOC_Os04g53850	4.89155	3.53351	3.54453	0.197536	0.141617	0.167951	2.18054e-64	-4.17291	down
LOC_Os04g53930	16.1801	13.3923	16.3594	1.63655	1.17192	1.11665	1.52639e-164	-3.66402	down
LOC_Os04g53998	0.702596	1.78121	0.89413	0.438598	0.447385	0.309794	2.58723e-07	-1.34654	down
LOC_Os04g54210	75.9931	73.0038	74.391	21.1302	24.6859	24.085	3.11193e-83	-1.79545	down
LOC_Os04g54390	20.4984	19.5534	20.5531	0.635085	1.24894	0.953241	1.65977e-203	-4.44661	down
LOC_Os04g54400	0.810352	0.842509	0.970142	0.088885	0.191629	0.09016	5.21563e-17	-2.63636	down
LOC_Os04g55520	89.8363	89.9174	86.9805	47.2644	43.7356	41.7634	1.13148e-93	-1.13607	down
LOC_Os04g55600	3.16075	2.46068	3.184	0.798635	0.803643	1.10179	2.20914e-12	-1.71969	down
LOC_Os04g55640	23.3025	25.2264	24.4914	12.0833	9.1163	8.97352	1.71211e-35	-1.38849	down
LOC_Os04g55650	176.92	180.037	176.694	35.7515	41.9381	36.0306	0	-2.35668	down
LOC_Os04g56030	3.61482	4.56189	3.40893	1.49055	1.55554	0.988104	4.09354e-10	-1.55105	down
LOC_Os04g56100	76.8006	98.0034	92.5528	28.9626	47.3903	49.1795	2.54046e-06	-1.15903	down
LOC_Os04g56110	16.4713	19.2735	7.92907	3.0682	3.06815	3.10556	6.08663e-09	-1.97791	down
LOC_Os04g56160	78.4035	75.1995	78.9257	38.4401	38.1178	39.8914	2.03258e-294	-1.13386	down
LOC_Os04g56250	0.828725	0.807218	0.677248	0.080693	0.108336	0.044978	3.60266e-14	-2.76728	down
LOC_Os04g56430	0.612851	0.612067	0.991721	0.232725	0.27195	0.123543	0.000202159	-1.55321	down
LOC_Os04g56470	5.05061	7.3582	5.57846	2.1999	1.66336	1.64106	9.52358e-30	-1.89168	down
LOC_Os04g56570	22.2571	20.959	25.4244	0.570117	0.94444	1.14247	1.33683e-105	-4.58255	down
LOC_Os04g56820	2.94115	2.61054	2.90256	0.449553	0.232211	1.54316	0.000382795	-1.60877	down
LOC_Os04g56990	3.84009	3.66797	4.19856	1.51043	1.3612	1.71682	2.23061e-23	-1.52587	down
LOC_Os04g57160	0.431343	0.730058	1.1064	0.061523	0.026431	0.109736	1.58805e-08	-2.50029	down
LOC_Os04g57180	0.443229	0.262379	0.337098	0.177095	0.074541	0.13042	0.00114847	-1.30459	down
LOC_Os04g57200	26.4846	27.6042	26.6684	9.48162	7.90263	6.55242	1.7067e-56	-1.85566	down
LOC_Os04g57440	214.837	276.684	212.126	104.167	106.638	78.2412	4.77865e-12	-1.36408	down
LOC_Os04g57550	74.991	72.4831	76.927	30.8285	29.7828	31.7038	9.08581e-268	-1.41306	down
LOC_Os04g57570	0.029412	0.015968	0.012432	0	0	0	0.0052615	-1.55179	down
LOC_Os04g57760	75.0361	75.3389	72.1019	33.6978	31.7991	31.379	4.98703e-170	-1.3299	down
LOC_Os04g58100	6.18837	5.50132	5.16273	2.04303	2.34618	2.45328	1.87162e-35	-1.41057	down
LOC_Os04g58220	1.90658	1.47118	1.28316	0.346115	0.337345	0.290291	1.06349e-15	-2.18845	down
LOC_Os04g58280	706.011	711.446	630.868	364.376	351.109	336.408	3.2881e-136	-1.10435	down
LOC_Os04g58810	53.3203	52.1195	51.4213	25.0236	26.3218	24.2619	2.71827e-126	-1.18372	down
LOC_Os04g59370	17.8163	16.4082	17.3994	2.66024	1.64839	1.52093	6.83709e-85	-3.18275	down
LOC_Os04g59420	18.0991	18.5105	16.493	8.16934	7.71847	4.4189	3.40302e-07	-1.40776	down
LOC_Os04g59540	5.03523	5.19191	5.26975	1.29594	1.82417	1.60659	4.25715e-39	-1.66278	down
LOC_Os05g01030	5.78438	6.36131	5.8242	2.2701	1.91638	2.37029	2.09836e-40	-1.48026	down
LOC_Os05g01240	22.1827	30.0164	19.239	7.69972	6.56423	8.75979	2.02569e-20	-1.68485	down
LOC_Os05g01280	3.56993	2.90268	3.3827	0.574947	0.985706	0.59558	3.20276e-17	-2.15047	down
LOC_Os05g01380	32.5518	31.1592	28.8765	3.19341	2.47998	3.62983	1.498e-202	-3.40299	down
LOC_Os05g02010	32.077	36.3894	33.1627	12.6711	11.484	10.9934	7.41962e-80	-1.67641	down
LOC_Os05g02240	0.780549	0.676237	0.62593	0.100964	0.062367	0.115829	2.63852e-18	-2.69573	down
LOC_Os05g02450	34.6629	32.6979	31.6349	10.282	9.04755	9.55907	7.78104e-193	-1.92762	down
LOC_Os05g02570	6.98817	7.26096	8.1575	3.81799	3.0094	3.84511	6.42678e-19	-1.18182	down
LOC_Os05g02770	20.6721	18.4215	20.2546	3.67946	4.11284	4.52337	6.17149e-110	-2.37634	down
LOC_Os05g02870	22.2765	22.7739	23.0423	9.72403	8.88864	7.71724	4.17961e-70	-1.4923	down
LOC_Os05g02890	3.68837	3.55009	3.97892	0.623367	0.694001	0.814177	3.51148e-58	-2.46598	down
LOC_Os05g03620	9.59607	9.91578	9.88106	5.024	4.40813	4.84859	1.04821e-48	-1.16692	down
LOC_Os05g03860	67.5215	62.5657	61.4713	32.6755	33.8059	33.9172	7.55471e-102	-1.06393	down
LOC_Os05g04380	62.2607	64.698	66.6099	15.8808	16.9741	14.7913	4.79507e-295	-2.14798	down
LOC_Os05g04410	1.74078	1.56155	1.62931	0.152934	0.094176	0.085448	3.19329e-30	-3.47184	down
LOC_Os05g04470	15.7763	14.8375	13.4607	8.21806	7.04508	8.19562	9.53179e-25	-1.03263	down
LOC_Os05g04490	1.90818	1.19469	1.40979	0.279402	0.581147	0.738906	1.80956e-05	-1.4488	down
LOC_Os05g04640	0.169643	0.14214	0.069434	0	0	0	0.000185788	-2.05001	down
LOC_Os05g04660	11.7905	11.9293	12.0777	5.93329	5.8291	4.77151	9.21663e-16	-1.17032	down
LOC_Os05g04690	0.444793	0.424728	0.383104	0.095346	0	0	0.000147434	-2.03627	down
LOC_Os05g04700	46.8851	52.0054	51.5561	16.7772	16.0097	16.5642	2.45709e-127	-1.7428	down
LOC_Os05g05180	4.98032	3.66887	4.05662	1.63266	1.5063	1.81759	1.97669e-23	-1.42758	down
LOC_Os05g05570	27.1437	20.3506	24.7071	15.7364	9.16915	9.70526	1.03993e-07	-1.13818	down
LOC_Os05g05590	4.35842	6.20502	7.25896	2.27706	3.61956	3.33746	2.20504e-08	-1.01364	down
LOC_Os05g06100	0.51585	0.368804	0.292533	0.149521	0.142071	0.092232	0.00903581	-1.27878	down
LOC_Os05g06520	1.97509	1.9028	2.12117	0.429987	0.655128	0.20261	0.000338927	-1.69211	down
LOC_Os05g06710	38.2388	38.2817	35.6674	16.3088	16.6851	16.575	2.96249e-130	-1.30242	down
LOC_Os05g06720	2.6556	2.20926	2.70433	0.809112	1.16167	1.24823	4.35559e-10	-1.32668	down
LOC_Os05g07090	26.9952	25.5299	27.2541	7.40682	9.88701	9.4566	2.22484e-81	-1.70164	down
LOC_Os05g07170	5.83707	6.64846	4.79292	3.20184	2.2433	2.58109	1.75635e-05	-1.15292	down
LOC_Os05g07240	5.30975	4.59569	5.59722	0.248992	0.066029	0.421765	1.23729e-30	-3.86331	down
LOC_Os05g07710	2.84769	3.17009	3.21661	1.24035	1.89171	1.62947	1.19667e-07	-1.02871	down
LOC_Os05g07940	33.4049	33.1002	31.7645	16.5953	15.0055	15.7191	8.14285e-85	-1.14869	down
LOC_Os05g08830	3.1612	1.93807	3.15027	0.117953	0.063343	0.131492	2.98658e-20	-3.60065	down
LOC_Os05g08850	17.1305	16.9935	17.1391	2.26372	1.80374	1.63231	2.86035e-234	-3.26391	down
LOC_Os05g09020	7.32787	6.98212	6.47145	2.38176	2.08582	1.97413	3.60989e-27	-1.75311	down
LOC_Os05g09500	22.8336	22.7412	19.7957	3.71798	4.03404	4.34728	3.34277e-189	-2.59447	down
LOC_Os05g09540	13.1269	11.8007	11.3577	1.69088	3.36615	2.66253	2.21378e-28	-2.26813	down
LOC_Os05g09660	0.813788	1.0594	1.16481	0.613648	0.350629	0.294113	0.00506532	-1.07316	down
LOC_Os05g10420	52.7925	53.916	47.3931	24.2854	19.9411	23.099	5.78482e-36	-1.31332	down
LOC_Os05g10620	8.19802	6.65344	6.89491	2.24826	1.7224	1.54664	5.27354e-36	-2.05968	down
LOC_Os05g10840	0.935383	0.727551	1.24058	0.138993	0.103688	0.176649	1.06556e-15	-2.54503	down
LOC_Os05g11160	3.22395	3.05207	3.94513	1.51172	2.38444	1.37542	8.06638e-06	-1.0333	down
LOC_Os05g11560	3.34555	3.96995	2.95136	0.860459	1.34321	0.838071	4.04962e-14	-1.80704	down
LOC_Os05g11580	6.97433	6.32868	7.34054	0.503867	0.511428	0.37465	1.68953e-54	-3.72819	down
LOC_Os05g11590	1.38285	0.444879	0.95698	0	0.009657	0	0.000124667	-2.10168	down
LOC_Os05g11610	0.54057	0.276726	0.248909	0	0	0	0.000149012	-2.07761	down
LOC_Os05g11860	1.60149	2.36773	1.88991	0.777262	0.779462	0.907523	3.17306e-05	-1.25701	down
LOC_Os05g11910	583.666	582.264	583.475	219.273	215.21	208.401	0	-1.5762	down
LOC_Os05g11950	60.1469	64.0621	80.9056	21.6194	19.4268	29.713	3.21013e-09	-1.54096	down
LOC_Os05g11960	12.2696	13.2871	12.8266	4.51638	5.41019	4.5942	2.17873e-45	-1.51806	down
LOC_Os05g12481	39.6867	41.6732	42.0961	16.1228	19.6663	17.6475	1.43809e-56	-1.33336	down
LOC_Os05g14260	12.8039	15.9356	13.7308	1.94445	2.75506	2.40296	1.52999e-65	-2.64425	down
LOC_Os05g15150	0.290749	0.270512	0.313729	0.121791	0.168849	0.15811	0.000626613	-1.00168	down
LOC_Os05g15530	4.3742	4.11372	3.78486	0.656352	0.653026	1.09038	2.92198e-28	-2.37021	down
LOC_Os05g15770	10.3535	11.3216	11.1473	0.73264	0.344651	0.544781	4.65195e-126	-4.2842	down
LOC_Os05g16000	0.908381	0.716016	0.982949	0.351814	0.303181	0.500613	0.000233593	-1.17643	down
LOC_Os05g16110	1.44717	1.2064	1.49587	0.907478	0.484556	0.355828	0.000361467	-1.21934	down
LOC_Os05g16740	2.42407	2.38181	2.35739	1.11644	0.625086	0.860689	3.96188e-18	-1.44964	down
LOC_Os05g18604	1.74437	1.45185	1.73207	0.092234	0.009844	0.080762	3.01307e-34	-4.01996	down
LOC_Os05g19030	7.91481	6.18009	6.90094	3.01027	2.38666	2.21125	1.75511e-24	-1.5585	down
LOC_Os05g19500	0.02379	0.071124	0.049728	0	0	0	0.00397323	-1.60084	down
LOC_Os05g21180	26.5047	24.2586	24.8672	11.7598	11.9055	12.34	6.28185e-89	-1.18954	down
LOC_Os05g23130	147.188	137.56	147.187	51.9895	51.1737	50.8776	0	-1.61817	down
LOC_Os05g23440	5.07083	4.36305	5.4581	2.807	2.17379	2.81874	3.6105e-11	-1.15675	down
LOC_Os05g24550	102.5	102.502	100.559	33.1325	29.9295	33.8793	0	-1.60258	down
LOC_Os05g24780	1.31583	1.26172	1.13697	0	0.170113	0.088431	3.22763e-11	-2.87695	down
LOC_Os05g25390	5.47596	4.81173	4.68269	0.574233	0.617589	0.93391	5.04591e-63	-2.86068	down
LOC_Os05g25640	104.606	102.701	100.947	43.6485	44.9481	40.7097	1.17567e-193	-1.38387	down
LOC_Os05g25840	56.9356	57.8775	54.3879	29.6099	30.4549	31.2291	2.41784e-131	-1.02341	down
LOC_Os05g25920	33.8397	30.8708	31.7597	9.70919	9.70126	8.46691	1.64412e-86	-1.90407	down
LOC_Os05g26026	11.2545	12.7014	13.6105	5.15244	5.84222	6.31553	4.72181e-22	-1.23228	down
LOC_Os05g27050	7.4053	4.99306	4.07754	2.71044	2.64146	2.74384	1.94249e-09	-1.24542	down
LOC_Os05g27680	0.59859	0.574501	0.643436	0.021202	0.083846	0.058346	1.52313e-07	-2.49553	down
LOC_Os05g27730	286.49	283.759	293.88	100.117	96.6517	94.247	0	-1.70083	down
LOC_Os05g27760	72.7321	74.6646	74.9897	35.7409	34.7453	37.46	1.69649e-96	-1.17348	down
LOC_Os05g28040	0.396557	0.727481	0.726312	0	0	0	1.35423e-15	-3.88166	down
LOC_Os05g28140	107.609	115.956	103.458	51.9946	47.0866	44.5118	6.02574e-73	-1.31367	down
LOC_Os05g29974	20.4416	22.1317	20.5689	3.13361	4.23377	3.81113	4.15044e-183	-2.63013	down
LOC_Os05g30630	2.73109	3.08135	3.17426	0.897301	0.908949	0.482866	1.66954e-06	-1.76177	down
LOC_Os05g30660	0.284744	0.245399	0.232213	0.125598	0.085151	0.035447	0.00472385	-1.31948	down
LOC_Os05g31056	1.02811	1.64733	1.05083	0.571689	0.398158	0.93736	0.00131839	-1.02016	down
LOC_Os05g31140	7.22139	7.89348	7.13353	0.276307	0.348401	0.393326	3.17718e-129	-4.27892	down
LOC_Os05g31670	3.83857	3.78796	2.72352	0.956161	1.25313	0.833509	7.10679e-13	-1.76703	down
LOC_Os05g31740	1.75664	2.05181	2.25203	0.584272	0.317986	0.834816	2.27188e-10	-1.7761	down
LOC_Os05g31910	0.456861	0.27652	0.392724	0.091662	0.210153	0.13775	0.000975538	-1.26269	down
LOC_Os05g32070	4.14403	3.92451	3.62982	1.21339	1.81984	1.1804	9.50831e-14	-1.53534	down
LOC_Os05g32380	2.42284	2.19795	1.80676	1.07847	1.13346	0.872951	1.71539e-08	-1.1421	down
LOC_Os05g32860	2.95	3.57923	2.91214	1.12192	0.881366	1.0661	6.16984e-10	-1.6273	down
LOC_Os05g33130	1.73055	2.49774	1.65713	0	0	0	4.77133e-37	-5.47175	down
LOC_Os05g33150	11.1829	12.8845	10.7552	5.54847	6.60892	5.93687	1.46745e-19	-1.06586	down
LOC_Os05g33400	46.3279	48.9041	48.4386	6.1415	5.37006	5.47649	0	-3.19545	down
LOC_Os05g33570	17.5629	16.5114	16.2607	3.74005	3.80214	3.34352	1.10243e-259	-2.25655	down
LOC_Os05g33610	26.5141	26.3812	29.8158	12.7761	13.2099	12.9537	2.26475e-124	-1.23735	down
LOC_Os05g34450	6.11704	5.3741	5.77575	2.26326	2.77243	3.20819	6.90392e-13	-1.17284	down
LOC_Os05g34500	30.0249	29.0327	29.4352	12.5931	12.6454	11.9906	2.15787e-70	-1.37287	down
LOC_Os05g34810	1.01576	0.935902	0.922401	0.242652	0	0.200914	9.38105e-05	-1.9314	down
LOC_Os05g34854	0.212565	0.2629	0.183855	0.046606	0.026911	0.034337	0.00103405	-1.68069	down
LOC_Os05g35170	118.273	113.158	113.232	57.2017	56.6786	58.8929	9.58288e-250	-1.12873	down
LOC_Os05g35290	16.4094	16.672	17.81	4.68257	4.02699	4.44416	4.23857e-159	-2.07168	down
LOC_Os05g35400	23.1671	22.893	23.0098	12.03	10.1817	9.60728	2.63467e-51	-1.2416	down
LOC_Os05g35500	19.4515	17.1931	20.2918	5.20126	3.97914	3.76079	9.53674e-67	-2.22736	down
LOC_Os05g35650	6.48466	7.55278	6.45101	3.5998	2.83534	3.04077	4.18208e-21	-1.22402	down
LOC_Os05g35760	0.607681	0.353833	0.507387	0.055399	0.183033	0.038175	0.00930292	-1.44884	down
LOC_Os05g35800	9.47262	8.89601	8.58257	3.01143	1.77635	2.43768	7.58528e-22	-1.94254	down
LOC_Os05g36010	75.5763	74.4401	76.3943	11.0639	10.3694	10.4054	0	-2.95713	down
LOC_Os05g36270	56.0011	54.7434	58.2414	20.3746	22.0595	21.9999	2.22447e-203	-1.52005	down
LOC_Os05g36290	7.00334	7.43973	6.76673	2.42081	2.32549	2.40741	2.82884e-52	-1.68363	down
LOC_Os05g37130	3.02289	2.65785	2.76066	0.065727	0.253431	0.203333	1.93702e-10	-2.88901	down
LOC_Os05g37190	13.4645	12.0512	13.242	2.87717	2.51161	2.46832	2.81472e-123	-2.40704	down
LOC_Os05g37600	0.281924	0.284733	0.189347	0.017631	0.056999	0.017308	3.0805e-05	-2.03982	down
LOC_Os05g37900	26.5829	24.14	24.7262	14.0424	13.0318	11.6425	7.01852e-43	-1.08921	down
LOC_Os05g37920	8.41059	8.45533	6.48716	2.70364	1.75881	1.58384	3.86564e-13	-1.92658	down
LOC_Os05g37970	33.4288	32.5875	32.8248	11.4181	12.73	12.5922	9.92333e-167	-1.59093	down
LOC_Os05g38350	43.4349	43.5748	43.9033	10.9699	11.7831	10.4073	0	-2.10811	down
LOC_Os05g39240	6.01457	5.07724	6.61266	2.01772	1.95747	2.54855	8.5679e-26	-1.54164	down
LOC_Os05g39350	1.11065	0.908849	0.592804	0.297904	0.266339	0.230387	3.15963e-07	-1.6348	down
LOC_Os05g39930	51.9915	49.2355	51.8672	22.1713	19.9063	19.0154	1.48482e-128	-1.45265	down
LOC_Os05g40010	1.32625	1.2999	1.0312	0.222232	0.279032	0.451175	1.68408e-08	-1.83609	down
LOC_Os05g40430	11.4108	10.8059	10.3796	4.83595	5.23095	4.7426	3.60292e-31	-1.25741	down
LOC_Os05g40700	1.60948	1.4683	1.01869	0.275439	0.53368	0.220545	7.03442e-08	-1.85638	down
LOC_Os05g40770	9.71049	9.18441	9.99105	4.28191	4.30986	4.38877	6.75351e-80	-1.29595	down
LOC_Os05g41200	22.8982	23.0037	22.665	8.85984	7.69361	7.60595	5.801e-66	-1.6202	down
LOC_Os05g41370	0.281104	0.297018	0.218349	0	0.015107	0.062102	2.29881e-06	-2.31404	down
LOC_Os05g41610	13.7946	15.0239	15.0962	5.89449	5.54722	4.83953	8.01444e-50	-1.54471	down
LOC_Os05g41630	6.96879	7.70956	7.88523	3.21631	3.12896	4.05848	1.03959e-14	-1.2225	down
LOC_Os05g41830	0.098142	0.073171	0.07049	0.001013	0.021449	0.026782	0.00697517	-1.47153	down
LOC_Os05g41990	2.88766	2.50147	2.94347	1.13311	0.676191	0.916557	1.59223e-13	-1.61331	down
LOC_Os05g42000	6.48771	5.81569	6.98822	1.27969	1.39011	1.24586	2.07228e-75	-2.38297	down
LOC_Os05g42020	12.7623	12.8424	13.2507	3.18602	3.14712	3.60934	4.35681e-144	-2.08593	down
LOC_Os05g42210	36.6892	38.7952	39.3872	9.56926	9.0258	9.49549	0	-2.17031	down
LOC_Os05g42250	33.971	30.0845	32.5959	17.9836	17.1316	16.1918	6.50722e-89	-1.10161	down
LOC_Os05g43090	2.3937	2.23809	1.74351	0.058978	0	0.040973	1.19509e-27	-4.45773	down
LOC_Os05g43390	1.98837	1.41308	1.70605	0.639805	0.40327	0.48739	3.7927e-13	-1.75185	down
LOC_Os05g43640	1.42856	1.42433	1.19331	0.44631	0.527757	0.595004	2.66844e-06	-1.3618	down
LOC_Os05g44030	0.565731	1.76088	1.9773	0.105149	0.158099	0.122947	1.9842e-15	-2.63932	down
LOC_Os05g44260	4.11718	2.97932	4.30977	0.697786	1.23602	0.856444	7.5079e-09	-1.91129	down
LOC_Os05g44270	26.0067	24.8769	24.3621	5.56627	4.52979	4.89042	1.10246e-143	-2.43636	down
LOC_Os05g44540	0.550755	0.592456	0.872062	0.162684	0.274389	0.248164	0.00183243	-1.34668	down
LOC_Os05g44770	23.9399	25.0663	23.7584	7.62031	6.64717	5.96981	3.84271e-137	-1.9659	down
LOC_Os05g45090	4.56048	5.09775	4.95381	0.604025	0.313752	0.366641	4.18739e-67	-3.46194	down
LOC_Os05g45100	6.65105	7.03342	7.14092	0.465799	0.345347	0.327021	5.78372e-120	-4.15196	down
LOC_Os05g45350	20.5696	21.903	18.1921	2.09043	3.13946	3.36144	1.40606e-163	-2.84857	down
LOC_Os05g45410	0.576331	0.977757	0.402003	0.186886	0.343483	0.311456	0.00436752	-1.14208	down
LOC_Os05g45440	1.58023	3.22925	1.97283	0.485836	0.625652	0.756082	1.33482e-06	-1.70988	down
LOC_Os05g45450	44.9445	48.295	46.7151	2.06086	1.45657	1.07997	8.72061e-278	-4.93823	down
LOC_Os05g45990	29.9329	31.8932	31.6026	16.055	16.2663	15.789	4.85295e-95	-1.08828	down
LOC_Os05g46020	79.7264	75.9077	75.9521	12.3646	13.2308	13.5085	0	-2.64298	down
LOC_Os05g46250	20.8796	18.9452	19.4689	11.0769	10.19	8.98137	9.84714e-36	-1.08365	down
LOC_Os05g46370	8.24254	8.71389	8.83719	0.942948	0.837961	0.953815	3.61956e-133	-3.30438	down
LOC_Os05g46440	5.1668	5.87765	5.61172	0.393213	0.267291	0.413589	3.78144e-20	-3.36731	down
LOC_Os05g46500	27.6107	27.3407	27.1565	7.74236	11.312	10.3256	8.09918e-36	-1.59281	down
LOC_Os05g46510	17.7996	18.0406	16.0719	3.32533	2.89912	3.60855	2.35898e-209	-2.50083	down
LOC_Os05g46720	15.4175	16.1582	15.6848	4.84269	5.43456	5.56634	2.86274e-113	-1.69398	down
LOC_Os05g46750	16.2615	15.1263	15.1283	6.26937	5.66308	4.95332	2.69034e-59	-1.57869	down
LOC_Os05g47650	17.2635	18.9489	18.0307	9.18978	8.53771	7.1441	1.55244e-34	-1.24365	down
LOC_Os05g47670	26.0412	25.7202	26.047	8.86435	8.62695	8.53425	2.10605e-149	-1.70598	down
LOC_Os05g47870	5.45642	5.38023	6.07077	1.22538	1.12955	1.28297	8.9163e-96	-2.31822	down
LOC_Os05g47880	2.35651	2.28872	2.43343	1.07327	0.50388	0.550184	1.05668e-09	-1.70537	down
LOC_Os05g48210	2.63861	1.81154	2.008	0.268193	0.514232	0.441404	9.34872e-13	-2.24183	down
LOC_Os05g48230	16.8346	16.4517	17.1934	5.63837	6.03282	6.38821	2.91072e-115	-1.6188	down
LOC_Os05g48260	2.41831	3.15122	2.53969	0.937007	1.55489	1.2249	1.46846e-08	-1.20606	down
LOC_Os05g48330	6.83232	6.43454	6.63075	3.26142	2.78884	3.59247	3.10897e-23	-1.16367	down
LOC_Os05g48610	23.3157	25.4682	25.2353	5.0757	7.21517	5.22728	3.45957e-53	-2.16788	down
LOC_Os05g48660	0.347051	0.520568	0.33758	0.234508	0.136462	0.109712	0.00415579	-1.19716	down
LOC_Os05g48680	7.86365	9.25131	11.0648	4.06778	4.38134	3.79787	6.95359e-12	-1.28504	down
LOC_Os05g48700	1.99814	1.88162	1.45757	0.945336	0.946955	0.564479	7.12108e-06	-1.16871	down
LOC_Os05g48840	75.9545	76.3395	74.5433	0.629558	1.33666	2.15569	9.79164e-38	-4.87327	down
LOC_Os05g48850	6.99491	7.13049	7.5632	0.130383	0.225146	0.121022	5.86305e-118	-5.24739	down
LOC_Os05g49070	3.2428	2.36479	2.438	1.12105	1.65576	1.22256	1.85224e-06	-1.09188	down
LOC_Os05g49260	10.2752	10.1881	9.56964	4.27596	4.35323	3.55486	5.08211e-66	-1.53596	down
LOC_Os05g49310	0.182032	0.475036	0.311694	0.029714	0	0	0.000120163	-2.09883	down
LOC_Os05g49400	2.60752	2.6125	2.61702	1.35803	0.921829	1.73904	9.43444e-06	-1.03929	down
LOC_Os05g49450	0.163067	0.095753	0.123767	0.021125	0	0	0.00573611	-1.57632	down
LOC_Os05g49520	0.322625	0.514541	0.126013	0.006264	0.03755	0.010852	1.986e-06	-2.42298	down
LOC_Os05g49700	6.98583	5.80727	6.28577	1.59407	2.42746	2.49331	3.28172e-19	-1.62965	down
LOC_Os05g49790	0.923136	0.42638	0.837618	0	0.226432	0	0.00362921	-1.64789	down
LOC_Os05g49810	1.89992	2.44244	1.95286	0.273911	0.607253	0.543067	3.93459e-12	-2.06256	down
LOC_Os05g49840	28.4097	31.4199	33.7745	15.0304	15.6783	16.0262	1.16539e-60	-1.1402	down
LOC_Os05g49920	0.037797	1.55966	1.50111	0.047444	0.048242	0.031252	0.00625894	-1.53715	down
LOC_Os05g49940	55.3719	57.8211	60.3991	2.9316	3.29223	3.74325	0	-4.21656	down
LOC_Os05g50090	10.4298	10.9926	11.5441	3.37929	3.56447	3.3243	1.72313e-109	-1.80392	down
LOC_Os05g50100	5.17123	6.04214	4.96814	2.38642	3.10249	2.61676	2.19357e-09	-1.09415	down
LOC_Os05g50250	8.77411	9.48091	8.83566	4.83914	3.58338	4.76828	3.07718e-17	-1.13129	down
LOC_Os05g50260	6.02111	2.10585	4.91996	1.43505	1.6189	0.998395	0.000409432	-1.49019	down
LOC_Os05g50470	2.22608	1.98205	1.68729	0.083532	0.32674	0.228793	5.64676e-20	-2.96078	down
LOC_Os05g50920	32.7765	29.7011	31.9789	15.1652	13.2556	13.7796	1.8187e-82	-1.28889	down
LOC_Os05g51080	1.41188	1.30695	1.02578	0	0	0	7.07215e-17	-3.99976	down
LOC_Os05g51090	0.781447	1.01599	0.564421	0.094725	0.088937	0.039599	1.66965e-11	-2.69434	down
LOC_Os05g51570	1.04001	1.07604	1.07185	0.050884	0.011004	0	9.42591e-27	-4.25619	down
LOC_Os05g51590	8.43035	7.15017	7.47493	3.76576	3.1934	2.24408	1.57599e-15	-1.40968	down
LOC_Os06g01230	3.47246	3.19026	3.70159	1.3975	1.92893	1.64315	1.49737e-14	-1.20049	down
LOC_Os06g01250	16.8236	16.2974	16.2936	4.22075	3.48097	3.54101	9.4699e-147	-2.24936	down
LOC_Os06g01660	5.99821	6.13521	5.90336	0.041392	0.01585	0.038879	5.56864e-107	-6.41867	down
LOC_Os06g02019	1.7857	2.05978	1.99719	0.386789	0.815772	0.949432	4.01124e-11	-1.19014	down
LOC_Os06g02250	1.17556	0.841831	0.636988	0	0	0	5.58359e-21	-4.39639	down
LOC_Os06g02360	0.65195	0.803038	1.04379	0	0.093279	0.089602	5.74384e-08	-2.6021	down
LOC_Os06g02490	1.86581	2.48252	2.29275	0.955256	1.05657	0.715509	0.00015198	-1.26117	down
LOC_Os06g03800	27.0559	27.6513	24.1898	6.71208	6.65508	8.04256	1.22023e-134	-1.98413	down
LOC_Os06g03930	15.6269	15.8138	18.7374	9.02831	8.30724	7.87458	1.74959e-32	-1.11295	down
LOC_Os06g04070	157.924	156.029	137.541	44.7656	42.1365	41.3771	7.7323e-251	-1.9428	down
LOC_Os06g04220	3.48387	3.80753	3.81303	1.20373	0.939921	0.975575	2.99351e-12	-1.8055	down
LOC_Os06g04230	50.1446	48.8999	47.6326	27.1597	22.1475	22.9043	2.92719e-33	-1.14508	down
LOC_Os06g04240	15.5951	16.1434	15.5723	4.23436	4.46852	3.91694	4.50384e-60	-2.00629	down
LOC_Os06g04410	0.883917	0.58374	1.01815	0.458141	0.334983	0.364201	0.00799174	-1.04147	down
LOC_Os06g04480	0.318866	0.448992	0.553975	0.070254	0.046831	0.039094	8.46614e-05	-1.95575	down
LOC_Os06g04490	5.84187	6.35596	4.82939	3.12632	2.34836	1.66155	6.70489e-06	-1.27058	down
LOC_Os06g04850	7.84094	8.46306	8.11002	3.10536	3.52156	3.59265	1.58629e-29	-1.37127	down
LOC_Os06g04870	18.722	17.7014	100.269	5.93742	7.25722	4.51371	0.00128704	-1.77173	down
LOC_Os06g04889	25.7292	24.7277	24.2084	9.47469	10.712	10.1185	5.93989e-59	-1.42425	down
LOC_Os06g04900	1.55277	1.73528	1.47372	0.19021	0.090113	0.112882	1.39062e-31	-3.35446	down
LOC_Os06g04920	6.1981	5.18264	6.04111	2.76184	2.62135	2.06093	1.45561e-16	-1.3222	down
LOC_Os06g05200	7.36145	7.41123	4.7674	2.75937	2.30636	2.43443	6.20843e-10	-1.43154	down
LOC_Os06g05320	7.1679	8.87097	7.82466	1.97286	3.49033	2.41894	1.54339e-05	-1.48462	down
LOC_Os06g05410	1.21054	1.53547	1.08433	0.159997	0.147858	0.111178	2.23179e-10	-2.54078	down
LOC_Os06g05710	0.511592	0.333673	0.347723	0.139667	0.01264	0	0.00523099	-1.58129	down
LOC_Os06g05940	3.40691	3.13582	3.48414	0.512996	0.52297	0.476677	6.95897e-55	-2.75551	down
LOC_Os06g05960	20.5151	21.1342	20.2648	1.96413	2.24724	1.50516	4.26912e-63	-3.39233	down
LOC_Os06g06080	44.3257	45.1719	46.3771	14.4299	16.6381	15.9	5.28702e-202	-1.69611	down
LOC_Os06g06120	31.8366	34.2253	29.8569	14.78	14.4883	16.2769	2.29648e-71	-1.22041	down
LOC_Os06g06160	8.76169	7.47793	8.06816	2.75835	2.48201	2.62862	9.77272e-48	-1.72944	down
LOC_Os06g06250	71.6471	70.1485	70.2561	37.5105	37.1773	40.2326	4.36727e-131	-1.02	down
LOC_Os06g06270	46.3242	45.636	45.8455	18.7436	18.9089	18.7329	1.41348e-48	-1.40976	down
LOC_Os06g06290	231.334	257.733	226.392	69.5654	68.3099	70.5849	1.31356e-300	-1.9135	down
LOC_Os06g06360	1.36369	1.87698	2.34891	0.790216	0.945531	0.685036	6.9123e-07	-1.25677	down
LOC_Os06g06490	7.02927	1.10867	6.28141	1.16055	0.891223	0.938397	0.00881959	-1.46068	down
LOC_Os06g06620	2.60894	4.71791	3.58807	1.34168	0.324152	1.3495	0.000189441	-1.59637	down
LOC_Os06g07380	4.77799	4.64576	4.44206	2.02709	2.05011	2.31131	7.90711e-18	-1.22651	down
LOC_Os06g07600	152.173	145.585	147.762	48.5237	50.243	49.2712	0	-1.72187	down
LOC_Os06g07887	32.2821	32.0776	31.3349	9.69159	17.683	17.1925	3.75442e-06	-1.16736	down
LOC_Os06g07932	24.1153	24.593	23.7387	9.15783	12.9595	9.37505	1.23312e-29	-1.3105	down
LOC_Os06g08032	31.3475	30.4818	30.7191	11.7025	7.40932	11.4846	4.3162e-39	-1.69884	down
LOC_Os06g08710	0.6917	0.53095	0.427673	0.136078	0.210267	0.251665	9.64217e-06	-1.437	down
LOC_Os06g08830	0.744146	1.01423	0.769908	0.496672	0.137921	0.245097	0.000507491	-1.38738	down
LOC_Os06g09190	0.645589	0.35413	0.324336	0	0.081791	0.113697	0.000529222	-1.80383	down
LOC_Os06g09310	38.1688	36.3907	37.7323	7.26822	5.43697	5.68705	9.36982e-180	-2.71499	down
LOC_Os06g09600	0.642348	0.475485	0.783954	0.095525	0.080882	0.042774	3.56662e-05	-2.0338	down
LOC_Os06g10170	34.941	34.4949	35.1873	11.0443	9.82785	10.3689	1.37341e-247	-1.86738	down
LOC_Os06g10420	1.7304	1.3896	1.53378	0.797679	0.744663	0.800583	7.90065e-06	-1.23735	down
LOC_Os06g10530	200.053	202.269	194.029	7.17487	6.71375	7.92221	0	-4.88487	down
LOC_Os06g10650	259.255	251.666	266.458	73.3541	76.5379	81.1597	0	-1.88178	down
LOC_Os06g10750	15.665	14.0684	14.3808	4.2668	4.76578	3.45213	1.64472e-61	-1.92538	down
LOC_Os06g11135	95.5027	95.1091	98.1064	56.2048	51.9025	47.0904	4.78842e-55	-1.02393	down
LOC_Os06g11210	4.19897	4.5991	4.06448	0.667254	1.01671	1.3133	2.59587e-24	-2.14029	down
LOC_Os06g11420	21.6576	20.0359	19.0523	9.7595	10.8009	9.04332	4.20684e-40	-1.16121	down
LOC_Os06g11450	8.21705	8.75018	9.35257	2.40696	2.77373	3.20002	3.57783e-47	-1.75975	down
LOC_Os06g11720	8.62708	7.58891	8.31952	3.13109	3.08021	3.5299	2.97063e-42	-1.44841	down
LOC_Os06g11820	3.33544	4.24977	4.51563	1.49253	1.24931	1.95677	1.17516e-09	-1.41184	down
LOC_Os06g11840	81.0058	84.4201	88.4071	12.5049	12.6907	14.0489	0	-2.81846	down
LOC_Os06g12320	0.612047	0.388096	0.314371	0.111888	0.09884	0.087457	8.65089e-05	-1.74343	down
LOC_Os06g12330	48.9942	50.1388	49.8406	20.0113	18.9346	18.1621	1.89793e-179	-1.51207	down
LOC_Os06g12740	27.2343	27.7062	25.8879	7.09495	6.19146	6.57462	5.06073e-191	-2.14899	down
LOC_Os06g12800	1.44831	1.57279	1.80929	0.499782	0.398025	0.431424	4.26466e-12	-1.83385	down
LOC_Os06g12910	24.6735	25.0308	24.0559	14.2257	12.6006	12.8165	1.58598e-59	-1.02485	down
LOC_Os06g13190	18.5393	19.0841	18.7752	3.50102	4.21143	4.47804	7.51886e-83	-2.30869	down
LOC_Os06g13560	14.8326	22.3073	23.2485	2.59837	3.62543	2.45858	2.18086e-20	-2.77437	down
LOC_Os06g13839	65.0905	74.9244	65.7532	28.6898	29.3071	34.0877	3.51388e-51	-1.28686	down
LOC_Os06g13999	54.2108	43.2358	46.5335	22.5159	24.0858	21.4054	1.56561e-35	-1.20375	down
LOC_Os06g14260	1.1246	0.630091	0.804368	0.090663	0.167593	0.156573	2.78412e-12	-2.37367	down
LOC_Os06g14350	0.700849	0.417957	0.50876	0	0	0.019239	4.06378e-11	-3.20684	down
LOC_Os06g14370	8.21794	5.88972	6.1738	2.59756	3.76632	2.48239	1.35101e-15	-1.37715	down
LOC_Os06g14640	3.77643	3.9194	3.26029	1.72709	1.63023	1.52934	6.48666e-06	-1.2134	down
LOC_Os06g14750	13.3894	13.8505	14.1192	4.27058	4.19689	8.48726	8.53799e-05	-1.26682	down
LOC_Os06g14780	7.079	6.33896	5.76456	3.25725	3.36353	3.19347	2.76137e-19	-1.09043	down
LOC_Os06g15910	8.83019	7.65283	7.78601	3.82991	3.69797	4.87272	2.1124e-26	-1.1756	down
LOC_Os06g16150	0.363149	0.03708	0.39804	0.012495	0.053681	0.049623	0.00983002	-1.47276	down
LOC_Os06g16420	7.91904	8.94215	12.0234	5.65676	4.04988	5.53271	2.19312e-12	-1.04794	down
LOC_Os06g17020	4.59122	3.49849	3.24579	1.40107	1.25107	1.59892	6.49731e-16	-1.49467	down
LOC_Os06g17050	2.49506	1.39488	2.61239	0.283865	0.504271	0.689852	3.3838e-26	-2.17981	down
LOC_Os06g17070	15.1841	14.7027	14.9972	1.98916	2.40537	2.79551	1.91942e-205	-2.75592	down
LOC_Os06g17410	1.71303	1.94538	1.55862	0.787862	0.814659	0.670308	1.1395e-07	-1.25917	down
LOC_Os06g17450	3.49601	6.91322	3.56002	1.17253	1.33494	0.929279	4.0978e-10	-1.93598	down
LOC_Os06g17560	0.122372	0.411417	0.048099	0	0	0	0.00179477	-1.72432	down
LOC_Os06g17700	0.262582	0.287486	0.246954	0	0	0	0.00121924	-1.79161	down
LOC_Os06g18140	4.95234	4.90871	5.46179	0.126005	0.077371	0.070268	6.25732e-104	-5.37513	down
LOC_Os06g19300	0.157132	0.107134	0.143566	0	0	0	1.72336e-08	-2.93424	down
LOC_Os06g21610	0.468926	0.333188	0.14695	0.03506	0.026484	0.006608	2.91825e-05	-1.93583	down
LOC_Os06g21820	0.583293	0.492757	0.342536	0.115345	0.082591	0.114298	7.24643e-05	-1.73321	down
LOC_Os06g23114	1.8519	1.806	1.31964	0.43097	0.340209	0.540966	1.12201e-16	-1.91678	down
LOC_Os06g23140	0.141416	0.100501	0.029722	0	0	0	0.000967987	-1.82246	down
LOC_Os06g24290	0.784239	1.05116	1.2265	0.363306	0.141873	0.283531	0.000704019	-1.56713	down
LOC_Os06g24420	0.364137	0.163063	0.287807	0	0	0	1.29015e-06	-2.58177	down
LOC_Os06g24490	1.65187	2.29364	1.53731	0.026824	0.02881	0.09001	4.33065e-29	-4.12928	down
LOC_Os06g24730	20.0941	21.9382	22.9123	5.48328	5.06024	5.73185	1.75085e-200	-2.12084	down
LOC_Os06g25010	1.81526	1.61441	2.00008	0.612939	0.766777	1.12762	5.59306e-05	-1.15379	down
LOC_Os06g26270	2.05959	1.30299	1.91633	0.478895	0.796036	0.829008	1.05435e-05	-1.24608	down
LOC_Os06g27560	36.1295	34.3046	34.1895	8.74865	9.11241	8.19242	1.74979e-288	-2.11209	down
LOC_Os06g28790	0.38168	0.509966	0.563959	0.125598	0.152734	0	0.00469133	-1.53584	down
LOC_Os06g28820	0.089264	0.051265	0.104973	0.01386	0.010043	0.013058	0.000157448	-1.88767	down
LOC_Os06g28840	2.55951	2.48941	3.60521	0.002945	0.00541	0.004154	1.51812e-82	-6.85217	down
LOC_Os06g29220	23.4659	22.9543	25.1762	6.82994	3.9388	4.35508	6.9253e-145	-2.26615	down
LOC_Os06g29450	0.736914	0.480172	0.429583	0.01718	0.026742	0.182359	4.34659e-05	-2.00418	down
LOC_Os06g29994	1.03549	1.21718	1.3169	0.445439	0.450864	0.535849	1.6046e-07	-1.35079	down
LOC_Os06g30400	108.675	112.398	102.718	45.4781	46.2122	41.6289	3.04625e-87	-1.40678	down
LOC_Os06g30420	0.350938	0.000271	0.099852	0.000973	0.000265	0.000194	0.00626037	-1.5563	down
LOC_Os06g30700	0.064573	0.034322	0.042476	0	0	0	0.00911649	-1.45083	down
LOC_Os06g30730	4.08644	5.28751	5.48887	1.58231	1.64055	2.61939	7.10725e-14	-1.43179	down
LOC_Os06g30970	40.5299	45.1893	40.5534	17.2634	19.2701	17.2727	3.0507e-64	-1.35592	down
LOC_Os06g33200	1.79091	1.51945	2.17302	0.239582	0.362497	0.107372	3.23427e-11	-2.48277	down
LOC_Os06g33970	15.3635	15.5389	15.156	4.00279	3.64412	3.53896	1.62485e-77	-2.14083	down
LOC_Os06g34440	13.3287	12.9354	1.90093	2.12134	0.806116	0.892822	0.00213576	-1.71607	down
LOC_Os06g34730	84.7582	83.5352	85.5215	10.8672	12.1365	11.9653	0	-2.98398	down
LOC_Os06g34830	14.1632	14.4827	14.2148	4.60637	4.02865	3.9651	3.17639e-122	-1.88514	down
LOC_Os06g35410	8.37477	9.39668	7.12829	1.65966	3.29038	1.22648	1.55929e-06	-1.88574	down
LOC_Os06g35520	118.363	118.718	115.004	50.5205	47.3231	46.3931	2.32091e-207	-1.41809	down
LOC_Os06g35630	5.08455	5.64439	5.26331	0.267024	0.377904	0.117139	3.10915e-81	-4.23149	down
LOC_Os06g35650	0.324254	0.457737	0.336721	0.018643	0.020023	0	2.25575e-10	-2.97521	down
LOC_Os06g35770	4.9476	5.72496	4.5367	2.63291	2.67921	2.82821	6.36823e-10	-1.00876	down
LOC_Os06g36010	0.32407	0.311295	0.629254	0	0	0	5.36687e-08	-2.85042	down
LOC_Os06g36030	2.02643	2.34905	2.08555	0.467661	0.076544	0.345158	1.25725e-13	-2.57529	down
LOC_Os06g36080	4.30322	3.92871	3.90076	0.727986	1.39712	2.79285	1.57566e-45	-1.83486	down
LOC_Os06g36320	1.97075	1.85932	2.03351	0.693706	0.904218	0.736672	1.46331e-21	-1.42556	down
LOC_Os06g37140	5.02558	3.209	4.28976	1.26448	1.60604	1.34378	1.4621e-20	-1.5425	down
LOC_Os06g37550	1.22305	0.949125	0.454667	0.057855	0.052625	0.074106	2.35957e-12	-2.90483	down
LOC_Os06g37560	16.1391	14.6322	14.4077	4.24059	4.38786	5.10839	9.68042e-117	-1.82707	down
LOC_Os06g38110	2.02271	2.75845	2.65045	1.11922	0.781455	0.624156	1.20012e-11	-2.03298	down
LOC_Os06g38115	0.428607	0.379007	0.730879	0	0	0.014702	0.000280432	-2.00317	down
LOC_Os06g38120	0.667609	0.706684	0.531179	0.041406	0.0444	0.045098	8.3903e-18	-3.1391	down
LOC_Os06g38210	127.292	125.149	130.821	43.9896	45.4534	42.8794	5.72425e-257	-1.57963	down
LOC_Os06g38790	0.412341	0.140263	0.172138	0	0	0	2.26251e-05	-2.29666	down
LOC_Os06g39370	14.1425	14.1027	13.3259	1.76537	1.56458	2.08672	1.12088e-163	-3.03615	down
LOC_Os06g39880	8.04947	8.09079	7.49027	2.09157	2.55281	2.79742	3.32768e-46	-1.75375	down
LOC_Os06g40080	37.6989	39.1899	38.8701	16.6734	17.7408	16.4902	1.12828e-117	-1.31446	down
LOC_Os06g40550	97.9996	94.8372	100.577	48.6923	48.2036	46.9662	8.76951e-208	-1.16021	down
LOC_Os06g40770	22.0565	25.7297	23.3346	6.85088	4.39488	5.17035	2.22098e-06	-1.57736	down
LOC_Os06g40784	18.9981	19.5961	20.4968	7.25365	8.75009	9.43475	5.42775e-23	-1.32485	down
LOC_Os06g40809	1.64767	1.44796	0.840246	0.154218	0.796119	0.178118	0.00773621	-1.35115	down
LOC_Os06g40880	2.18227	2.2018	1.68199	0.828436	0.789724	0.467335	1.96242e-09	-1.53715	down
LOC_Os06g41340	1.09123	0.618481	0.138758	0.029012	0.115674	0.084022	0.00375017	-1.6396	down
LOC_Os06g41740	0.854013	1.10826	0.846069	0.038966	0.220948	0.215632	9.18254e-07	-2.08601	down
LOC_Os06g41800	0.304412	0.312083	0.106952	0	0	0	5.31278e-07	-2.66387	down
LOC_Os06g41850	16.6997	19.1035	17.6507	8.753	9.20592	9.03097	6.92932e-32	-1.11007	down
LOC_Os06g42120	20.94	19.5554	19.6575	8.04956	6.42443	4.80335	1.19751e-31	-1.73358	down
LOC_Os06g42130	0.702352	0.675833	0.833772	0.12574	0.013642	0.170964	2.55332e-07	-2.26009	down
LOC_Os06g42450	0.207646	0.914549	0.880609	0	0.044757	0.131855	0.00428702	-1.62041	down
LOC_Os06g43000	0.510479	0.307094	0.411883	0.047096	0.078893	0.08134	1.49721e-05	-1.98622	down
LOC_Os06g43620	9.2475	9.21213	8.92413	1.03243	0.554711	1.00863	9.21348e-92	-3.42371	down
LOC_Os06g43660	333.115	313.449	323.624	154.295	159.499	157.314	2.04533e-293	-1.17504	down
LOC_Os06g44010	93.9046	90.21	91.7305	16.3973	15.5627	13.8782	0	-2.71146	down
LOC_Os06g44100	1.14217	0.620855	0.731547	0.121112	0.028618	0.175491	4.93431e-08	-2.35604	down
LOC_Os06g44160	86.7052	93.1225	88.0844	18.1884	17.8427	18.069	0	-2.43387	down
LOC_Os06g44170	41.6998	40.6491	29.2799	8.94421	8.8748	8.55939	6.20421e-79	-2.18969	down
LOC_Os06g44220	7.89809	12.3987	8.62844	2.63374	3.27238	4.08614	9.65349e-08	-1.53126	down
LOC_Os06g44420	9.88759	10.5508	8.36353	5.29164	5.36963	4.90496	2.84711e-12	-1.00014	down
LOC_Os06g45110	11.1892	11.9445	12.3289	4.28587	4.85107	4.7789	5.0658e-63	-1.47371	down
LOC_Os06g45130	10.5245	10.2714	12.1668	7.32079	4.93479	4.5674	2.36889e-38	-1.8591	down
LOC_Os06g45570	77.2238	78.6295	75.2954	19.7726	17.9161	16.9494	6.25686e-242	-2.2033	down
LOC_Os06g45580	1.61906	1.32516	0.775513	0.378648	0.074713	0.46205	9.63929e-05	-1.70583	down
LOC_Os06g45640	12.5899	10.7042	10.8364	5.02846	6.77171	4.55268	2.98107e-15	-1.16833	down
LOC_Os06g45890	0.563943	0.29601	0.372086	0.167242	0.048114	0.049773	0.000694811	-1.62676	down
LOC_Os06g46010	0.554185	1.57573	1.14533	0	0	0.127313	4.74673e-05	-2.20361	down
LOC_Os06g46284	1.2082	1.0417	1.00207	0.412583	0.411591	0.400646	5.45794e-12	-1.37768	down
LOC_Os06g46330	2.29698	2.43543	2.74432	1.13754	0.862881	1.32434	4.22709e-10	-1.25006	down
LOC_Os06g46366	16.2587	16.9151	16.2848	7.996	8.53763	9.33261	1.29185e-50	-1.06951	down
LOC_Os06g46799	1.8344	2.83618	2.58313	0.588889	0.915116	0.673049	2.81754e-11	-1.74057	down
LOC_Os06g46920	3.32457	3.05869	3.0124	1.01157	1.41394	1.09758	1.029e-14	-1.4912	down
LOC_Os06g47260	0.364576	0.427936	0.46143	0.025585	0.083164	0.104939	0.000900874	-1.70123	down
LOC_Os06g47270	65.0446	66.3906	65.0661	31.4099	31.4741	28.1336	1.61624e-108	-1.23958	down
LOC_Os06g47400	1.31356	1.1985	0.701275	0.47559	0.251898	0.171326	0.000432459	-1.55358	down
LOC_Os06g47470	2.65886	2.75043	2.45018	0.297991	0.48143	0.719581	1.06962e-20	-2.35976	down
LOC_Os06g47480	26.9767	23.5781	23.6947	11.4409	12.769	11.1722	1.48478e-23	-1.1853	down
LOC_Os06g47530	0.496982	0.55396	0.754824	0.312979	0.257675	0.319049	0.000263646	-1.05752	down
LOC_Os06g47630	99.8149	103.032	100.891	52.8711	50.4181	45.823	1.00498e-79	-1.15509	down
LOC_Os06g47650	1.88615	2.00218	1.8385	0.914796	1.10789	0.987719	8.22625e-13	-1.04083	down
LOC_Os06g47720	0.420101	0.618699	0.471243	0.136023	0.115095	0.046802	1.93182e-09	-2.10345	down
LOC_Os06g47780	1.50437	1.69741	1.5363	0.612334	0.609267	0.349699	7.24498e-09	-1.58697	down
LOC_Os06g47870	120.905	123.248	118.442	57.5042	50.9773	56.2473	6.53053e-122	-1.26835	down
LOC_Os06g47880	25.4936	26.6602	24.1522	12.0139	11.5087	9.66005	5.08624e-41	-1.32016	down
LOC_Os06g47960	59.4744	56.3048	52.4496	24.4124	21.2706	23.6647	2.0033e-67	-1.40336	down
LOC_Os06g48020	23.1664	23.033	22.4653	0.503588	0.517551	0.539632	0	-5.436	down
LOC_Os06g48040	78.3914	79.4023	80.7103	41.1043	43.7067	43.867	1.97823e-170	-1.02342	down
LOC_Os06g48050	18.336	18.9004	16.8436	1.66138	1.48956	1.98927	6.4944e-264	-3.4925	down
LOC_Os06g48180	38.6061	34.1947	34.694	2.73414	2.58317	2.19327	0	-3.92266	down
LOC_Os06g48330	30.7315	28.7374	31.0139	13.61	13.3679	13.9402	1.92854e-157	-1.27565	down
LOC_Os06g48520	1.09932	1.20794	0.902735	0.278668	0.451593	0.482469	1.53468e-09	-1.41194	down
LOC_Os06g48810	0.151075	0.328436	0.352325	0.027043	0	0	5.34155e-06	-2.38469	down
LOC_Os06g48940	22.7995	21.2525	21.8016	10.6016	11.0578	12.1773	4.95099e-87	-1.09498	down
LOC_Os06g49020	3.97926	2.78784	2.63609	1.39772	1.08526	1.96288	7.13111e-06	-1.14128	down
LOC_Os06g49430	21.4058	27.131	27.2653	12.6164	12.7282	13.3071	4.57491e-113	-1.21711	down
LOC_Os06g49970	0.788958	0.481955	0.640497	0.064888	0.162938	0.085702	2.12461e-09	-2.26561	down
LOC_Os06g49990	27.4114	26.2456	26.8624	15.5444	14.5683	14.5425	7.0848e-81	-1.00682	down
LOC_Os06g50220	11.782	10.7689	11.5034	4.00822	3.59063	3.26099	7.36935e-75	-1.7619	down
LOC_Os06g50230	37.1134	33.5584	36.0581	18.6023	15.2031	18.7514	1.06595e-40	-1.14705	down
LOC_Os06g50410	4.88749	4.51803	5.03292	0.322024	0.081434	0.230357	6.21338e-60	-4.22748	down
LOC_Os06g50659	7.17437	4.60482	4.38272	0.362231	0.039232	0.226714	1.38192e-32	-4.05889	down
LOC_Os06g50809	0.292377	3.4284	2.51009	0	0	0.027147	0.000575598	-1.878	down
LOC_Os06g50818	0.860488	1.28915	1.22743	0.189964	0.192902	0.174811	3.95205e-16	-2.45309	down
LOC_Os06g50950	240.016	232.039	229.665	102.188	98.19	97.6381	0	-1.40938	down
LOC_Os06g51060	43.3051	45.1512	43.3125	22.9509	21.616	21.0919	2.26872e-85	-1.13435	down
LOC_Os07g01180	0.491611	0.572101	0.610593	0.217838	0.08592	0.166011	0.000166922	-1.60443	down
LOC_Os07g01340	0.373641	0.519906	0.425585	0.021785	0	0	2.46373e-15	-3.66223	down
LOC_Os07g01370	0.778391	0.745068	0.94746	0.402827	0.369018	0.128673	0.000554031	-1.33201	down
LOC_Os07g01440	0.688952	0.868092	0.674733	0	0	0	5.77332e-14	-3.68975	down
LOC_Os07g01560	26.9463	25.3317	27.4119	1.61749	2.70078	3.14964	1.24697e-42	-3.38253	down
LOC_Os07g01750	0.320837	0.438892	0.160558	0.080886	0.059379	0.055064	0.00269568	-1.47406	down
LOC_Os07g03015	1.04748	1.19739	1.03102	0.460983	0.455445	0.591656	2.96158e-05	-1.15482	down
LOC_Os07g03020	0.289959	0.385335	0.605061	0	0	0.023437	1.27829e-10	-3.1535	down
LOC_Os07g03150	5.95361	6.41619	6.06475	2.67642	2.94199	2.66023	1.30632e-26	-1.23173	down
LOC_Os07g03170	1.49008	0.974391	1.11049	0.164818	0.198708	0.292909	4.00116e-08	-2.10907	down
LOC_Os07g03180	5.82923	5.5535	6.88163	1.59019	2.40847	1.97869	6.08451e-18	-1.6828	down
LOC_Os07g03279	30.9487	30.2977	26.1735	1.79896	1.76065	1.50678	6.04347e-197	-4.14303	down
LOC_Os07g03368	71.3165	71.7472	51.9291	4.15609	4.6163	3.48453	2.70747e-178	-4.0346	down
LOC_Os07g03458	33.8521	44.4139	48.3022	0.403625	0.288717	1.21151	2.39624e-25	-4.54271	down
LOC_Os07g04220	6.1541	5.78254	5.25987	2.23516	2.44018	2.3249	1.27027e-41	-1.41579	down
LOC_Os07g04830	19.3915	17.9454	19.6745	9.47586	8.57807	9.41335	9.35805e-36	-1.175	down
LOC_Os07g04910	4.30104	3.96391	3.24061	1.65691	2.02122	1.40014	7.27962e-10	-1.25923	down
LOC_Os07g05060	1.60941	1.46948	1.53859	0.506345	1.0085	0.730706	7.81638e-05	-1.08814	down
LOC_Os07g05120	3.49716	4.17521	3.59141	1.53162	1.56252	0.968484	2.04584e-18	-1.64614	down
LOC_Os07g05150	1.34958	2.57023	2.50881	0.392532	0.657499	0.41526	3.85805e-06	-1.83431	down
LOC_Os07g05160	2.15528	2.58125	1.35187	0.634724	0.687852	0.409047	5.84e-06	-1.66365	down
LOC_Os07g05180	6.43349	5.89287	5.16727	1.98901	2.6126	1.87213	3.05634e-10	-1.4756	down
LOC_Os07g05365	1.44952	1.91186	1.80618	0.414127	0.22648	0.938551	0.000280771	-1.50204	down
LOC_Os07g05620	21.6827	19.5128	18.0551	4.70144	6.04304	5.5335	8.82896e-87	-1.97712	down
LOC_Os07g05680	16.1751	15.8868	9.63139	5.14366	8.64526	6.89024	0.00422336	-1.05553	down
LOC_Os07g05940	4.23687	5.30561	4.73276	0.086819	0.183271	0.070431	1.99643e-99	-5.09416	down
LOC_Os07g06560	1.70737	2.09638	1.22279	0	0.095849	0.093349	2.44664e-16	-3.49914	down
LOC_Os07g06600	15.2756	15.5415	15.2637	3.22089	4.06175	3.84914	9.70194e-89	-2.15694	down
LOC_Os07g06830	6.00394	5.69362	5.48186	0.826559	0.570094	0.217215	5.90106e-34	-3.24662	down
LOC_Os07g07340	5.94517	5.07624	5.53028	2.57843	2.00395	1.98226	4.01986e-25	-1.43581	down
LOC_Os07g07470	60.5861	62.9295	64.7943	30.4451	29.0953	29.2469	3.93915e-138	-1.21781	down
LOC_Os07g07480	4.45404	4.68727	4.86798	2.45517	2.59804	2.06129	2.80439e-11	-1.05715	down
LOC_Os07g07790	3.81411	3.80494	3.92694	0.06837	0.109414	0	3.35764e-49	-4.973	down
LOC_Os07g07930	10.3915	10.3777	9.85336	0.830724	0.658022	0.368726	4.13089e-89	-3.96024	down
LOC_Os07g07990	32.0705	32.6714	32.967	8.20807	6.8195	7.0195	1.95852e-192	-2.26535	down
LOC_Os07g08150	0.690279	1.23133	1.12734	0.205016	0.597993	0.41353	0.00302043	-1.21025	down
LOC_Os07g08160	2.96477	2.9726	2.09315	1.00091	1.17018	1.02159	1.51584e-07	-1.36766	down
LOC_Os07g08200	1.77752	2.41795	1.65976	1.03561	1.13614	0.880713	8.96972e-06	-1.14709	down
LOC_Os07g08970	14.4714	15.06	14.8355	6.10716	5.92782	5.71661	1.92225e-104	-1.44799	down
LOC_Os07g09010	69.1809	70.7116	68.8558	23.3241	21.7984	21.3722	0	-1.77987	down
LOC_Os07g09420	15.6793	14.6681	15.2173	2.95964	2.45763	2.81298	5.45902e-162	-2.57507	down
LOC_Os07g09430	50.2625	48.4963	47.6458	24.6449	21.2702	21.1902	6.17328e-34	-1.24382	down
LOC_Os07g09470	14.4438	13.8757	13.1761	6.04875	5.78586	5.42765	2.55874e-61	-1.38821	down
LOC_Os07g09480	19.6848	19.2425	17.7959	7.0171	6.87848	6.8252	1.51545e-106	-1.57838	down
LOC_Os07g09680	143.447	142.405	139.108	61.068	58.944	58.3607	5.7913e-279	-1.38791	down
LOC_Os07g09730	3.07374	2.78322	1.9175	1.31573	0.959206	0.511776	4.21887e-06	-1.45348	down
LOC_Os07g10139	6.81684	9.27642	8.62651	2.7614	2.25533	3.26476	3.86698e-21	-1.6589	down
LOC_Os07g10360	19.9493	18.6218	20.2909	9.28378	8.54777	11.3143	2.92022e-18	-1.12938	down
LOC_Os07g10370	60.8284	62.9466	60.7133	28.9561	28.5948	27.4866	1.98782e-111	-1.24732	down
LOC_Os07g10380	69.7695	65.565	61.9067	27.2929	27.0456	28.6902	8.40435e-71	-1.37424	down
LOC_Os07g10420	30.0662	29.7299	31.5805	3.18518	3.77875	3.91468	0	-3.22166	down
LOC_Os07g10590	0.153759	0.397831	0.164465	0.028751	0.072595	0	0.00275644	-1.65483	down
LOC_Os07g10840	40.9079	40.0101	42.1989	11.7132	13.2901	13.5514	4.10821e-246	-1.79492	down
LOC_Os07g11790	0.156512	0.164283	0.21421	0	0	0	4.2084e-08	-2.86627	down
LOC_Os07g12720	1.9671	2.37428	2.54986	0.091857	0.139607	0.052195	1.47808e-17	-3.51477	down
LOC_Os07g14150	440.901	429.467	419.821	142.066	146.819	194.198	4.63418e-298	-1.59334	down
LOC_Os07g14610	92.5514	88.7343	84.2067	4.37305	4.1975	6.7343	0	-3.90249	down
LOC_Os07g14750	4.52635	4.40344	4.22156	2.23431	2.25181	1.30604	2.02741e-05	-1.20237	down
LOC_Os07g19444	23.0046	21.2517	22.0139	8.04231	8.2021	7.9453	8.33089e-124	-1.57045	down
LOC_Os07g19550	4.13305	3.86072	3.12759	1.51497	0.905027	1.49534	5.31227e-13	-1.54743	down
LOC_Os07g20340	1.70671	1.45518	0.850581	0.307459	0.587112	0.266924	4.01099e-06	-1.59554	down
LOC_Os07g22070	24.9126	22.9794	20.0274	3.582	3.19585	4.16862	8.25782e-99	-2.7179	down
LOC_Os07g23944	0.270774	0.372826	0.404343	0.0416	0.021419	0.028027	4.75373e-13	-2.8725	down
LOC_Os07g24150	28.5565	25.3559	26.6285	14.2084	14.1571	13.5217	1.34192e-32	-1.06738	down
LOC_Os07g25370	20.1324	18.2267	20	11.6027	9.59103	10.3838	9.8971e-17	-1.00386	down
LOC_Os07g25490	0.149321	0.284646	0.153329	0	0.019083	0	0.0070502	-1.53028	down
LOC_Os07g25690	2.38928	2.6908	2.35065	0.231226	0.522899	0.623646	4.17095e-13	-2.27801	down
LOC_Os07g26480	0.366434	0.787987	0.304552	0.105771	0.207522	0.206236	0.00782486	-1.26759	down
LOC_Os07g26520	18.6592	14.0859	12.9961	8.85948	5.16303	6.31503	0.000169344	-1.12513	down
LOC_Os07g26540	21.4939	20.8162	21.3025	11.2997	9.69072	9.61261	1.11304e-48	-1.18058	down
LOC_Os07g26550	1.12356	1.23181	0.702887	0.109922	0.135915	0.542038	1.6728e-07	-2.17037	down
LOC_Os07g27370	0.262851	0.339974	0.184528	0.063704	0.042352	0.113129	0.000650497	-1.52658	down
LOC_Os07g27390	0.500581	0.364827	0.540778	0.251753	0.069257	0.173111	0.000704675	-1.36087	down
LOC_Os07g27850	0.290125	0.128572	0.341212	0	0	0	0.00441282	-1.58343	down
LOC_Os07g28990	3.43803	3.70972	3.18545	1.36801	2.25114	1.44027	0.000346975	-1.06771	down
LOC_Os07g29230	0.660456	0.687023	0.546272	0.036994	0.066464	0.183961	6.92065e-05	-1.92599	down
LOC_Os07g29750	33.808	33.5554	34.6831	3.71909	3.92607	3.89597	0	-3.26135	down
LOC_Os07g29760	4.96052	3.69255	4.08439	0.760832	0.822062	1.17682	1.38233e-29	-2.24787	down
LOC_Os07g30154	1.33555	1.29817	0.907875	0	0	0	1.01302e-13	-3.66411	down
LOC_Os07g30330	0.422893	0.357308	0.310119	0.181333	0.139541	0.066299	0.00523668	-1.27479	down
LOC_Os07g30610	0.312758	0.412894	0.525264	0	0.049245	0.021238	1.16956e-09	-2.84013	down
LOC_Os07g30670	4.94352	5.02379	4.45335	2.76067	1.79118	2.0263	6.09588e-10	-1.19625	down
LOC_Os07g31194	1.42576	0.830848	2.02182	1.06441	0.687605	0.447003	6.13469e-05	-1.29113	down
LOC_Os07g31390	1.34709	1.88451	0.699997	0.195192	0.295714	0.323284	2.34062e-06	-1.82759	down
LOC_Os07g31430	1.06764	1.26418	1.00231	0.417733	0.323806	0.518702	1.09708e-06	-1.40397	down
LOC_Os07g32010	7.45871	7.01364	6.60585	4.12765	4.05631	3.08704	3.32314e-14	-1.01633	down
LOC_Os07g32080	10.7546	11.1021	9.67785	5.78775	4.60975	5.1223	2.38146e-18	-1.13705	down
LOC_Os07g32120	59.8544	59.2505	55.3371	27.5239	27.7358	24.7616	1.49887e-80	-1.2522	down
LOC_Os07g32140	9.83329	10.0833	9.6671	5.07174	4.77834	4.78526	1.35564e-15	-1.12511	down
LOC_Os07g32830	24.2329	20.9007	22.9141	11.3905	11.2939	10.6823	2.49248e-22	-1.14474	down
LOC_Os07g33030	16.8939	17.9801	18.0055	8.80276	8.24861	9.87955	5.70067e-22	-1.09472	down
LOC_Os07g33040	55.3431	52.2388	51.8554	27.3813	29.6338	24.4	2.44869e-34	-1.0935	down
LOC_Os07g33070	10.9054	8.87741	10.4784	4.74045	5.33587	3.06866	1.23829e-08	-1.26419	down
LOC_Os07g33090	53.4589	50.1137	55.2007	26.423	22.0226	24.3412	4.76214e-43	-1.24637	down
LOC_Os07g33770	1.3256	1.78722	0.739763	0.386963	0.342557	0.363172	0.000135576	-1.58691	down
LOC_Os07g34260	3.97587	3.56106	3.99951	1.57873	1.93712	1.51008	9.54707e-16	-1.29611	down
LOC_Os07g34280	6.07132	5.94689	5.62758	1.25918	1.00459	0.548287	4.28874e-34	-2.63185	down
LOC_Os07g34520	18.2405	29.2729	35.4449	0.94381	0.842165	0.484534	9.29266e-39	-4.56481	down
LOC_Os07g35140	7.02045	8.66088	8.39918	1.99583	1.40556	1.28296	6.59106e-113	-2.57294	down
LOC_Os07g35290	1.76521	4.22388	3.03766	0.476545	0.45158	0.618258	1.85391e-19	-2.40185	down
LOC_Os07g35340	1.40368	1.8851	1.97381	0.694854	0.585204	0.302092	9.51082e-10	-1.70252	down
LOC_Os07g35370	6.44664	6.83981	6.36479	1.87357	2.2153	2.00137	5.25922e-54	-1.8941	down
LOC_Os07g35380	0.976431	0.622445	0.651642	0.267011	0.350241	0.22431	0.00224198	-1.03415	down
LOC_Os07g35390	0.695757	0.863642	0.854064	0.179477	0.383548	0.472102	0.000169224	-1.26506	down
LOC_Os07g35410	1.68433	1.83277	1.60348	0.50985	0.555037	0.580824	4.04541e-19	-1.70648	down
LOC_Os07g35690	1.46577	1.48825	1.33351	0.460136	0.277456	0.429479	5.74178e-20	-2.10354	down
LOC_Os07g35790	6.97402	6.24959	6.43937	2.04868	1.37859	1.82828	9.79227e-51	-2.22223	down
LOC_Os07g35880	1.69652	2.34343	1.81978	0.225781	0.423323	0.245532	5.15801e-22	-2.6055	down
LOC_Os07g35990	6.28644	1.82849	5.79995	2.04761	2.6791	1.7064	0.00423221	-1.08044	down
LOC_Os07g36010	0.842669	0.918542	0.974798	0.353328	0.386739	0.337444	1.07264e-16	-1.42948	down
LOC_Os07g36460	15.6851	16.3244	15.5108	4.76057	6.37521	7.83339	8.57425e-21	-1.41265	down
LOC_Os07g36544	4.02417	4.47629	3.16884	0.651941	0.41449	0.683496	1.83055e-54	-2.72629	down
LOC_Os07g36690	0.53599	0.632515	0.502211	0.224045	0.369158	0.188287	0.000541593	-1.10777	down
LOC_Os07g36800	22.6468	25.6213	24.7718	8.76227	8.2695	8.16545	1.50835e-70	-1.67737	down
LOC_Os07g36810	8.20705	5.88659	7.20211	4.54867	3.19599	3.32555	1.40764e-06	-1.0289	down
LOC_Os07g37090	84.6242	85.8886	85.1183	14.7425	13.2892	12.427	0	-2.77846	down
LOC_Os07g37130	0.574886	0.68545	0.272541	0.041105	0	0.095481	4.12113e-06	-2.25601	down
LOC_Os07g37210	2.63818	2.23715	2.06109	0.799037	0.592164	0.692015	7.43596e-15	-1.77677	down
LOC_Os07g37320	281.236	277.488	282.497	33.8964	32.844	31.1941	0	-3.22445	down
LOC_Os07g37480	0.198447	0.254557	0.164059	0.092958	0.060755	0.063592	0.00939214	-1.22844	down
LOC_Os07g38250	0.627577	0.863665	0.678628	0.050958	0.091422	0.113868	6.5977e-14	-2.66043	down
LOC_Os07g38840	113.358	112.497	113.26	45.4863	45.0911	40.6667	1.05669e-206	-1.52409	down
LOC_Os07g39030	42.0554	43.0842	47.923	7.43021	9.14631	6.65504	5.48313e-130	-2.6105	down
LOC_Os07g39100	6.68736	6.6167	6.94047	2.5211	1.84786	2.3264	2.27391e-18	-1.65875	down
LOC_Os07g39210	8.22748	7.32369	8.44788	4.20763	4.72221	3.65449	6.83067e-12	-1.05654	down
LOC_Os07g39320	156.03	179.427	180.257	56.7425	53.4979	55.1041	1.00341e-262	-1.79557	down
LOC_Os07g39640	3.5565	3.35904	3.47282	0	0	0	3.77312e-42	-5.70588	down
LOC_Os07g39680	198.508	194.944	204.072	75.3393	74.3938	69.7534	1.06148e-277	-1.49489	down
LOC_Os07g39860	8.73153	8.10462	6.72536	1.06461	1.54886	1.04036	7.78588e-35	-2.67258	down
LOC_Os07g40040	4.02207	4.65296	3.58841	2.25081	1.84507	1.96036	5.19773e-08	-1.10059	down
LOC_Os07g40080	0.362707	0.41459	0.284538	0.035696	0.01917	0	4.65266e-05	-2.14395	down
LOC_Os07g40620	373.048	367.125	366.272	203.282	204.049	195.801	4.08413e-204	-1.00817	down
LOC_Os07g40830	1362.77	1372.68	1359.57	759.962	722.22	722.246	1.97757e-183	-1.02607	down
LOC_Os07g40850	14.0917	15.7517	17.4356	2.06712	1.973	1.65312	3.54368e-106	-3.10992	down
LOC_Os07g40860	6.34149	6.03167	5.62497	1.01379	1.26222	0.890129	1.66416e-46	-2.55065	down
LOC_Os07g40890	62.5665	67.3304	66.8621	9.76783	10.7426	9.47067	3.91147e-283	-2.82831	down
LOC_Os07g40900	3.85141	4.19267	3.62218	0.093898	0	0.065587	2.64479e-64	-5.31961	down
LOC_Os07g40974	1.19793	1.7224	0.768215	0.148066	0.349691	0.07554	2.44313e-08	-2.26288	down
LOC_Os07g41230	4.22829	3.70722	3.83932	0.662704	0.363015	0.550194	4.74229e-44	-2.87472	down
LOC_Os07g41650	53.4799	52.9159	53.6322	14.4061	12.6954	13.6459	1.88758e-303	-2.09818	down
LOC_Os07g42160	20.3947	19.1221	20.1604	6.88452	7.39196	7.63882	2.07129e-173	-1.61235	down
LOC_Os07g42370	447.613	438.895	442.656	148.904	145.222	146.547	0	-1.72353	down
LOC_Os07g42510	38.1209	36.0962	34.5057	9.07984	9.09033	9.62527	4.80705e-231	-2.09277	down
LOC_Os07g42910	9.69552	9.86489	9.19782	3.52564	3.90465	3.66861	6.93602e-29	-1.47151	down
LOC_Os07g43120	0.379366	0.31864	0.530292	0.098313	0.152382	0.182507	0.00019237	-1.39322	down
LOC_Os07g43450	2.71895	3.18857	2.63029	1.00356	0.82296	1.40587	1.22636e-05	-1.38091	down
LOC_Os07g43604	2.44517	2.04423	2.4468	0.644137	0.735721	0.559089	3.1302e-15	-1.8908	down
LOC_Os07g43770	1.87244	1.59042	2.20086	0.751168	0.629622	0.371663	3.85399e-07	-1.66736	down
LOC_Os07g43800	31.7749	27.6495	29.7713	6.28505	6.8564	7.07467	7.1058e-133	-2.25583	down
LOC_Os07g43940	2.40954	4.70962	4.02813	1.53423	1.0734	1.46295	7.78388e-09	-1.47174	down
LOC_Os07g44250	0.459788	0.422073	0.484674	0.114178	0.162921	0.169242	0.00976668	-1.25146	down
LOC_Os07g44850	6.07331	5.44682	5.74975	0.090647	0.0233	0.129555	6.75622e-90	-5.60374	down
LOC_Os07g44860	1.57717	0.958804	1.32407	0.206408	0.190331	0.065102	1.55304e-15	-2.74716	down
LOC_Os07g44900	0.652523	0.446566	1.16277	0.014768	0.055981	0.054473	5.61328e-09	-2.75158	down
LOC_Os07g44910	3.58172	3.51197	3.68862	0.136831	0.195216	0.406769	1.23182e-46	-3.68002	down
LOC_Os07g45150	0.583285	0.287229	0.085383	0	0	0	0.000142255	-2.08015	down
LOC_Os07g45180	0.077679	0.080358	0.047995	0	0	0	0.000223523	-2.02701	down
LOC_Os07g46210	422.868	446.056	437.389	179.918	194.993	185.47	7.24344e-245	-1.35315	down
LOC_Os07g46240	27.9468	26.8402	26.9077	12.9085	12.7308	13.5159	2.0848e-123	-1.20315	down
LOC_Os07g46350	9.02296	8.49936	9.13371	1.55262	1.50409	2.30806	1.67823e-61	-2.3929	down
LOC_Os07g46380	16.65	16.3547	15.1889	2.09272	2.25597	1.61378	9.99002e-186	-3.10686	down
LOC_Os07g46670	209.797	209.055	212.852	108.178	111.101	102.954	1.86456e-176	-1.10327	down
LOC_Os07g46920	52.07	49.2541	49.4878	20.9291	20.4013	20.2799	9.64665e-169	-1.3957	down
LOC_Os07g46930	6.34831	7.53782	7.13487	3.52093	3.83704	2.71212	1.78804e-19	-1.25746	down
LOC_Os07g46950	4.04354	4.53166	4.68262	0.663485	0.501777	0.804818	1.55089e-46	-2.76402	down
LOC_Os07g47284	1.22186	0.564209	1.1194	0.152394	0.417328	0.295029	6.19507e-08	-1.75147	down
LOC_Os07g47590	2.19903	2.69999	2.2662	0.673077	0.940332	0.685432	1.66777e-15	-1.69816	down
LOC_Os07g47700	1.57376	2.05431	1.57423	0.473084	0.690458	0.342614	2.06913e-11	-1.78007	down
LOC_Os07g48040	0.177564	0.023803	0.111987	0	0	0	0.00545519	-1.54267	down
LOC_Os07g48160	13.9733	13.2989	14.1684	6.85249	7.35804	7.0558	2.74079e-42	-1.08623	down
LOC_Os07g48180	13.2712	13.2945	13.3498	4.94077	4.97275	5.65666	1.33153e-73	-1.48359	down
LOC_Os07g48390	1.88087	1.89753	1.85956	0.884629	0.90924	0.604886	4.40786e-07	-1.27235	down
LOC_Os07g48450	162.808	122.704	129.572	60.5445	51.8062	47.8918	2.92723e-15	-1.43592	down
LOC_Os07g48550	498.512	493.595	489.252	71.1559	68.6871	67.4643	0	-2.96427	down
LOC_Os07g48730	0.816032	0.607793	0.258329	0	0	0	5.37988e-15	-3.84196	down
LOC_Os07g48870	3.05875	4.0112	3.80508	0.71027	0.391093	0.530307	7.46893e-32	-2.6992	down
LOC_Os07g48900	9.88865	9.82616	9.30009	1.14016	0.999813	1.35961	7.54091e-67	-3.0695	down
LOC_Os08g01190	1.08433	0.239376	0.709584	0.188202	0.05236	0.273679	0.00394144	-1.47593	down
LOC_Os08g01210	0.725269	0.925093	1.25194	0.087719	0	0.052006	2.18045e-08	-2.74772	down
LOC_Os08g01220	58.3099	58.0841	55.7867	29.6284	28.7587	29.5552	1.20714e-133	-1.10118	down
LOC_Os08g01390	12.0967	12.2414	12.7528	5.75643	5.83479	5.50315	2.77342e-126	-1.24856	down
LOC_Os08g01400	19.464	19.0582	16.9376	4.92622	4.15452	4.99922	1.99859e-88	-2.08726	down
LOC_Os08g01530	6.35476	5.47163	6.9642	0.030468	0.065449	0.168924	1.40602e-74	-5.40321	down
LOC_Os08g01910	67.4166	68.6814	64.3706	27.5635	30.5413	28.1605	2.2863e-91	-1.32803	down
LOC_Os08g02030	13.3397	13.8768	12.1856	1.86189	1.97953	1.48212	1.54411e-128	-2.97204	down
LOC_Os08g02140	7.49797	7.77494	7.82518	3.30873	4.34535	3.03209	1.07962e-15	-1.20834	down
LOC_Os08g02150	1.58071	1.07277	0.893947	0.55236	0.270196	0.319708	1.67275e-05	-1.52725	down
LOC_Os08g02990	0.863069	0.625878	0.656704	0.166849	0.08546	0.198842	1.05206e-13	-1.97284	down
LOC_Os08g02996	9.24851	7.68143	7.43156	2.76872	3.5033	3.19055	3.14749e-31	-1.45085	down
LOC_Os08g03270	0.129847	0.271301	0.140195	0.016141	0.015269	0	3.1477e-05	-2.19427	down
LOC_Os08g03350	15.3068	14.8151	14.3076	4.51007	4.13872	4.44308	4.97659e-118	-1.8823	down
LOC_Os08g03400	1.33725	1.49466	1.10946	0.421553	0.24057	0.312764	2.21823e-08	-1.87466	down
LOC_Os08g03530	1.19898	1.67304	2.20665	0.913453	0.658922	0.449109	0.000122267	-1.2947	down
LOC_Os08g03610	5.6513	7.20617	6.15536	1.88746	2.18383	1.17577	7.29555e-18	-1.86364	down
LOC_Os08g03682	116.067	119.519	124.444	58.6506	55.6251	55.2925	0	-1.18569	down
LOC_Os08g04140	24.3467	23.9588	25.1584	6.20738	7.1282	7.41528	1.68844e-106	-1.88031	down
LOC_Os08g04160	15.4625	14.9959	13.1147	7.21812	9.01331	7.09164	7.08092e-11	-1.0127	down
LOC_Os08g04630	25.592	26.8464	26.3424	12.4087	8.19966	9.01449	5.90391e-14	-1.47918	down
LOC_Os08g04800	5.03168	5.64416	5.21174	1.37588	1.71112	1.45962	6.20026e-40	-1.89746	down
LOC_Os08g05320	12.5737	14.5638	14.8089	3.98948	3.39139	4.45712	2.10557e-91	-1.96826	down
LOC_Os08g05440	0.224613	0.112504	0.482687	0.094941	0.039586	0.045122	0.00654032	-1.26178	down
LOC_Os08g05780	0.436976	0.448018	0.095559	0.089871	0	0	0.00590955	-1.57547	down
LOC_Os08g05910	52.5726	51.426	49.6189	17.2683	15.9581	14.7343	9.58825e-189	-1.80524	down
LOC_Os08g06010	5.94553	5.57417	6.66317	1.99741	2.01478	2.38072	8.27447e-67	-1.67424	down
LOC_Os08g06620	12.2515	12.7693	11.9848	3.54385	2.68237	3.32535	3.91016e-40	-2.02816	down
LOC_Os08g07510	1.6785	2.1901	1.1251	0.70993	0.433162	0.534182	0.00145686	-1.36197	down
LOC_Os08g07720	7.80097	9.09911	8.33757	0.346166	0.625887	0.413618	2.55994e-113	-4.16063	down
LOC_Os08g07810	0.690355	0.382805	0.743663	0.099317	0.200834	0.153946	0.000199861	-1.66004	down
LOC_Os08g08420	4.17005	4.37661	2.91555	1.83767	1.69609	1.47853	1.38558e-07	-1.25503	down
LOC_Os08g08440	6.69186	8.34409	6.60409	2.62636	2.75602	2.65133	8.19958e-24	-1.52591	down
LOC_Os08g08970	37.5613	38.3149	38.8683	4.02439	3.73136	3.87331	0	-3.40775	down
LOC_Os08g09770	17.0207	17.0866	17.4023	8.20016	7.97893	6.79417	4.78793e-55	-1.28822	down
LOC_Os08g10080	5.27334	4.34268	5.44828	1.37432	1.23871	1.12876	1.77189e-32	-2.05344	down
LOC_Os08g10130	0.697385	0.995814	0.566197	0.036594	0.338092	0.046442	9.18631e-05	-1.95003	down
LOC_Os08g10300	1.16147	1.21955	1.32432	0.502333	0.562355	0.330444	1.6746e-11	-1.47401	down
LOC_Os08g10500	99.1144	104.373	99.8762	50.1762	45.4158	42.8616	4.00825e-87	-1.24278	down
LOC_Os08g13000	1.24139	1.06219	1.35429	0.254696	0.215726	0.357498	1.52606e-09	-1.99736	down
LOC_Os08g13710	1.64156	1.73823	1.1941	0.739654	0.351414	0.343612	0.000112054	-1.47814	down
LOC_Os08g13740	54.3172	53.2772	52.9492	23.7578	23.7643	23.3665	1.62505e-115	-1.30889	down
LOC_Os08g14195	0.766753	0.509561	0.688349	0.143821	0.331212	0.208988	2.16893e-05	-1.44722	down
LOC_Os08g14364	0.832477	0.496145	0.628032	0.271524	0.197017	0.150896	8.57317e-06	-1.54019	down
LOC_Os08g15180	3.35926	3.00926	2.87486	1.09607	1.31693	1.73374	8.02271e-05	-1.17539	down
LOC_Os08g15450	0.773575	0.559878	0.493769	0.211296	0.260353	0.243401	0.000279873	-1.28938	down
LOC_Os08g15650	12.8002	11.3111	11.6137	4.95602	5.47254	5.97617	1.10688e-31	-1.2432	down
LOC_Os08g16050	0.782455	1.30684	0.973385	0.039189	0.056121	0.29086	1.2667e-07	-2.32425	down
LOC_Os08g16359	6.62155	6.91078	5.82955	1.4679	0.822527	1.2975	1.27337e-31	-2.44038	down
LOC_Os08g16820	1.66508	0.881105	0.312603	0.091704	0.288145	0.316456	0.00695506	-1.37273	down
LOC_Os08g16830	1.11515	1.38679	5.65394	0.543404	0.621847	0.455367	1.34646e-06	-1.85224	down
LOC_Os08g17520	92.8562	88.4294	90.0368	48.093	48.744	48.7475	1.16883e-165	-1.03197	down
LOC_Os08g17784	5.42822	4.90083	4.8845	2.62957	1.84335	2.50671	1.85178e-17	-1.31896	down
LOC_Os08g18060	1.92725	1.61557	2.11257	0.906337	0.864824	0.782551	2.59632e-09	-1.22222	down
LOC_Os08g19330	104.256	104.438	103.109	53.0688	49.6878	47.6325	3.45329e-114	-1.18185	down
LOC_Os08g20200	3.72569	3.65415	4.38749	0.540185	0.42828	0.453419	1.11754e-64	-2.75565	down
LOC_Os08g20570	22.3151	22.5941	20.476	11.1906	9.87087	9.42995	9.51836e-58	-1.22659	down
LOC_Os08g22604	0.775796	0.626276	1.04153	0.222519	0.372802	0.201576	0.00135139	-1.36064	down
LOC_Os08g23880	3.04089	3.21405	1.90795	0.681171	0.920949	1.01533	1.61715e-10	-1.65778	down
LOC_Os08g24630	0.511462	0.540024	0.558836	0.154338	0.077653	0.253385	0.00113879	-1.43444	down
LOC_Os08g24790	1.92518	1.7224	2.00134	0.83525	0.348804	0.647471	7.61186e-07	-1.55456	down
LOC_Os08g27170	0.700807	1.00369	1.15735	0.602371	0.378081	0.393665	0.000998129	-1.20127	down
LOC_Os08g27210	351.945	362.834	351.604	99.1289	96.6152	93.8358	0	-2.01107	down
LOC_Os08g28790	7.05109	7.63253	8.02395	0.287733	0.860592	0.329079	2.03922e-43	-3.71836	down
LOC_Os08g28820	3.14047	2.67739	1.94033	1.00853	1.64208	1.14619	0.000564729	-1.06621	down
LOC_Os08g28890	1.20391	1.69578	1.61192	0.270972	0.371302	0.59358	2.10768e-09	-1.80383	down
LOC_Os08g28930	0.383506	0.22286	0.320623	0.04238	0.142943	0.06117	0.00559442	-1.41395	down
LOC_Os08g28970	9.29538	8.12176	9.07653	0.163083	0.246269	0.544452	1.05082e-98	-4.66453	down
LOC_Os08g29570	21.2294	20.3556	25.2073	7.30911	8.20414	6.84695	1.85497e-216	-1.56995	down
LOC_Os08g29770	85.8218	80.2152	84.331	7.39045	6.81516	7.5921	0	-3.55642	down
LOC_Os08g30014	2.14688	2.97151	1.84461	0.419639	0.334008	1.02726	3.20988e-06	-1.78192	down
LOC_Os08g30020	150.728	147.033	151.52	46.7243	44.2976	45.9159	0	-1.86069	down
LOC_Os08g30510	97.646	174.399	71.61	25.0087	22.7461	45.0511	5.89352e-113	-1.94862	down
LOC_Os08g30660	0.648937	0.426186	0.4595	0	0	0	4.87759e-29	-4.9805	down
LOC_Os08g31090	8.37822	8.56895	7.91221	0.903856	0.771768	1.23033	2.4881e-79	-3.14182	down
LOC_Os08g31850	3.67541	4.88496	4.56124	1.14618	1.2381	1.1092	3.97573e-29	-1.9752	down
LOC_Os08g31860	5.40494	5.60436	5.42716	2.63139	2.28376	2.20692	4.85646e-21	-1.31188	down
LOC_Os08g31950	15.753	16.182	14.3584	3.85393	5.11771	5.31679	1.45421e-17	-1.74572	down
LOC_Os08g32060	5.86456	5.96479	6.22579	0.978145	1.3747	1.18491	4.30549e-77	-2.44226	down
LOC_Os08g32350	11.3024	9.76836	11.2392	3.80513	4.19975	3.82938	4.03654e-40	-1.59261	down
LOC_Os08g32420	1.09915	1.36863	1.70252	0.656441	0.665652	0.481707	6.95579e-06	-1.23982	down
LOC_Os08g32430	2.60161	2.73192	2.17418	1.36846	1.10657	1.09903	1.50794e-12	-1.24213	down
LOC_Os08g32940	0.159584	0.125455	0.159951	0.02149	0.023081	0	0.00456789	-1.59669	down
LOC_Os08g32960	43.0061	40.4615	47.3506	18.7885	17.275	17.3737	3.84192e-93	-1.40953	down
LOC_Os08g32970	2.20644	2.04726	3.19711	0.664356	0.704679	0.605546	3.18568e-14	-1.88039	down
LOC_Os08g33710	33.9459	30.8979	30.4581	4.54635	3.25485	4.56001	4.93347e-174	-3.04219	down
LOC_Os08g33940	3.0189	2.71628	3.20487	1.25395	1.09252	0.870595	6.55519e-15	-1.53511	down
LOC_Os08g34360	1.91118	2.38869	1.83023	0.306456	0.317758	1.10591	4.7587e-06	-1.69171	down
LOC_Os08g34410	63.615	64.846	64.9054	38.0664	34.11	32.8185	1.80824e-48	-1.00877	down
LOC_Os08g34800	9.09492	9.8029	8.34233	3.12445	2.97539	3.76386	1.49482e-26	-1.56778	down
LOC_Os08g34910	3.28255	3.70697	4.05993	1.31968	0.691066	0.74397	3.43986e-22	-2.03632	down
LOC_Os08g34984	13.2612	12.6764	12.2737	0.230964	0.139878	0.420708	7.34349e-137	-5.39016	down
LOC_Os08g34990	12.0826	13.061	14.5666	5.66789	7.21348	7.35396	1.87663e-08	-1.069	down
LOC_Os08g35440	1.24529	1.09074	1.05949	0.780943	0.421918	0.361766	0.00120383	-1.1083	down
LOC_Os08g35730	12.6414	10.633	12.8936	6.38807	4.85077	5.53201	1.22107e-16	-1.21413	down
LOC_Os08g35860	34.3418	34.958	33.2574	9.22147	7.33508	7.49136	1.53089e-158	-2.19016	down
LOC_Os08g36630	24.7971	22.8652	21.7067	8.42912	8.57515	7.54558	1.1055e-73	-1.64307	down
LOC_Os08g36970	10.2128	11.4918	10.9332	2.01892	2.61547	1.98358	1.6432e-58	-2.3746	down
LOC_Os08g37180	0.060607	0.080464	0.117091	0	0	0	0.00220325	-1.69939	down
LOC_Os08g37500	1.9611	1.82361	1.63538	0.402159	0.261085	0.196293	4.65645e-23	-2.56907	down
LOC_Os08g37660	172.047	163.499	162.464	70.9076	73.9295	71.4494	1.49868e-248	-1.33519	down
LOC_Os08g37670	367.23	365.396	353.617	130.857	125.975	123.993	0	-1.64341	down
LOC_Os08g37690	110.256	105.119	110.173	39.5412	31.1832	39.7144	1.74742e-104	-1.68319	down
LOC_Os08g37760	5.53291	6.3633	6.92395	3.07717	2.14512	2.93615	4.42029e-16	-1.30377	down
LOC_Os08g38330	0.502717	0.559432	0.37633	0.097162	0.13846	0.187133	0.000120632	-1.56145	down
LOC_Os08g38340	52.7045	51.1057	50.925	26.8773	23.8572	23.3759	5.23273e-81	-1.19033	down
LOC_Os08g38470	19.4514	19.0671	18.8724	7.4235	5.88471	7.97805	7.58455e-45	-1.54585	down
LOC_Os08g38700	26.7803	26.7739	28.3219	3.26706	4.0115	3.44178	1.75331e-288	-3.04375	down
LOC_Os08g38900	275.907	298.104	272.713	144.185	138.682	145.769	1.02434e-141	-1.10396	down
LOC_Os08g38920	6.76061	6.39682	5.94021	2.04752	2.18817	2.22256	4.90781e-27	-1.71256	down
LOC_Os08g39694	7.94382	8.27959	9.14512	3.86876	3.67333	4.13316	6.28862e-51	-1.44012	down
LOC_Os08g39730	19.8506	18.2788	18.9125	1.81187	2.3832	1.67647	9.01898e-196	-3.36467	down
LOC_Os08g40500	106.859	107.708	106.331	36.0012	31.8485	34.941	3.05928e-239	-1.77097	down
LOC_Os08g40590	1.57249	1.95002	1.41957	0.472769	0.710505	0.330407	5.08601e-10	-1.73196	down
LOC_Os08g40680	15.3047	12.5819	12.8685	2.03345	1.81482	1.40794	7.42736e-87	-3.00466	down
LOC_Os08g40690	5.87907	6.7065	6.54596	2.00353	1.79184	1.71583	6.19468e-39	-1.88349	down
LOC_Os08g41470	7.17719	5.19489	5.17901	2.33021	2.42916	2.97514	3.25405e-12	-1.26906	down
LOC_Os08g41650	1.53706	1.20621	1.01541	0.56362	0.299075	0.303578	8.38605e-05	-1.51612	down
LOC_Os08g41780	53.5141	40.7801	50.2655	4.33069	3.72598	3.32228	4.70642e-290	-3.75643	down
LOC_Os08g41860	14.8587	17.3701	22.4522	7.94197	3.42639	4.74218	1.78989e-09	-1.72656	down
LOC_Os08g41880	26.9636	26.7591	28.407	4.14623	4.03669	3.16852	3.92824e-245	-2.96147	down
LOC_Os08g42400	36.0722	32.33	35.0204	9.20722	8.87212	8.26405	7.92461e-206	-2.10425	down
LOC_Os08g42630	3.91649	4.06481	4.47295	0.7075	1.03015	0.824611	7.54639e-27	-2.28323	down
LOC_Os08g42790	33.4984	28.4808	33.5433	17.3624	17.4942	16.6432	1.55343e-22	-1.01239	down
LOC_Os08g42800	9.84909	9.27751	9.66968	3.46618	3.22059	2.7723	1.92081e-11	-1.63373	down
LOC_Os08g42880	43.2731	46.4016	47.7468	23.5142	21.8574	21.9136	2.72038e-43	-1.1547	down
LOC_Os08g42960	4.47478	5.2846	5.26865	1.75034	1.88651	1.95782	5.91837e-39	-1.54012	down
LOC_Os08g43210	2.37315	2.46166	2.61655	0.280177	0.589114	0.952673	3.02999e-09	-1.93388	down
LOC_Os08g43270	5.6812	6.47393	7.57088	3.593	2.8724	3.24432	3.76014e-14	-1.13036	down
LOC_Os08g43480	11.1974	12.4241	11.2727	5.39789	5.63053	5.54161	6.75147e-35	-1.17016	down
LOC_Os08g43670	21.858	20.8862	19.5163	6.76746	7.46615	7.53356	9.93814e-96	-1.68821	down
LOC_Os08g44050	0.468403	0.432613	0.487766	0.184836	0.226406	0.238283	0.000223852	-1.13494	down
LOC_Os08g44270	29.1734	28.0415	28.6459	0.428738	0.421348	0.362916	0	-6.10156	down
LOC_Os08g44340	70.3205	76.7478	74.2613	27.295	16.8466	8.22084	1.14448e-05	-1.81356	down
LOC_Os08g44370	76.3929	74.1845	75.8957	38.1414	37.4117	41.0822	3.32381e-140	-1.08979	down
LOC_Os08g44640	42.3571	39.8971	39.4298	3.35592	2.52454	2.36337	0	-4.19427	down
LOC_Os08g45210	6.54362	7.49318	6.92247	3.59436	3.28051	2.87806	1.96323e-16	-1.20779	down
LOC_Os09g01310	0.539333	0.656247	0.720694	0.21505	0.308349	0.125298	0.00214117	-1.32319	down
LOC_Os09g01630	31.8606	28.4994	31.1108	15.3169	15.8151	14.9263	8.26984e-67	-1.10874	down
LOC_Os09g03190	35.7288	56.3805	59.9326	14.464	14.9406	14.8495	9.45536e-15	-1.80929	down
LOC_Os09g03990	0.027843	1.07899	2.87663	0.004264	0.012958	0.003362	3.55147e-07	-2.70432	down
LOC_Os09g04960	2.96091	2.77877	3.16842	1.47568	1.80707	1.30673	5.77308e-15	-1.03696	down
LOC_Os09g06770	37.3891	36.4319	36.548	7.24279	7.55545	6.82691	1.96602e-171	-2.46295	down
LOC_Os09g08570	13.4571	14.3538	12.7722	6.07926	8.40674	7.47541	1.45845e-13	-1.00454	down
LOC_Os09g08720	1.49269	1.60966	1.63776	0.221272	0.30596	0.215827	8.76439e-16	-2.397	down
LOC_Os09g09650	0.926485	0.86396	0.772033	0.510496	0.259471	0.268616	0.000812368	-1.21647	down
LOC_Os09g09830	0.876778	0.557321	0.793084	0	0	0.152248	5.31804e-06	-2.35416	down
LOC_Os09g10054	0.124458	0.045789	0.090601	0	0	0	3.82563e-07	-2.69086	down
LOC_Os09g10200	1.16625	1.15309	1.39123	0.580503	0.515686	0.339709	0.000278652	-1.30269	down
LOC_Os09g10260	10.7701	12.1934	10.9379	4.51198	6.26959	4.933	9.08499e-12	-1.2078	down
LOC_Os09g10380	2.64126	3.46142	4.13109	0.879709	1.01718	1.69667	4.48436e-06	-1.18814	down
LOC_Os09g10650	0.910352	1.14651	1.2025	0.339524	0.454757	0.411454	3.90823e-15	-1.46041	down
LOC_Os09g10840	0.436624	0.269254	0.459338	0.242752	0.093724	0.031507	0.000753	-1.55518	down
LOC_Os09g11480	11.5938	13.794	12.7667	6.0662	6.53069	7.26009	1.28788e-21	-1.07407	down
LOC_Os09g11630	0.101434	0.116804	0.071898	0.013181	0.023445	0.050633	0.00462197	-1.3794	down
LOC_Os09g11640	0.681985	0.534867	0.352498	0.051565	0.079785	0.141036	1.6196e-09	-2.24606	down
LOC_Os09g11650	1.0714	0.319071	1.08036	0.073218	0	0.136037	0.00560625	-1.5828	down
LOC_Os09g12380	10.1646	8.58023	8.89725	4.97939	4.30599	5.04915	6.77407e-21	-1.0666	down
LOC_Os09g12590	21.4561	20.9252	20.7914	9.36811	9.21389	8.4438	1.45129e-76	-1.35057	down
LOC_Os09g12720	5.69936	10.6045	10.5716	3.67529	3.18153	2.72942	4.24193e-06	-1.44334	down
LOC_Os09g14100	0.119658	0.037806	0.113802	0	0	0	8.54317e-06	-2.39993	down
LOC_Os09g15230	0.464075	0.445013	0.282042	0	0	0	1.38624e-07	-2.77268	down
LOC_Os09g15330	22.971	22.1661	22.3977	11.7861	12.0045	10.6888	8.57387e-66	-1.09188	down
LOC_Os09g16280	10.4949	9.26461	9.30544	4.44268	2.62304	3.57121	2.00909e-17	-1.53053	down
LOC_Os09g16590	0.360843	0.204915	0.412901	0	0.03635	0	6.04546e-05	-2.16463	down
LOC_Os09g16850	0.163495	0.139223	0.1252	0	0	0	0.000694537	-1.87384	down
LOC_Os09g17360	0.068887	0.059129	0.132495	0	0	0	0.000991899	-1.82098	down
LOC_Os09g17530	0.564638	0.350408	0.209746	0.049606	0.132291	0.033298	0.00239771	-1.60936	down
LOC_Os09g17540	0.461497	0.374045	0.57397	0.066259	0.023774	0.024676	1.08402e-08	-2.53911	down
LOC_Os09g17560	36.2636	36.4859	37.3929	4.43729	3.57135	4.19606	0	-3.28353	down
LOC_Os09g19890	35.7771	34.3908	35.5501	14.4879	14.0458	14.6816	9.96935e-234	-1.42078	down
LOC_Os09g19970	4.84294	5.47824	5.16311	1.29435	1.3472	1.42868	8.77698e-36	-2.00085	down
LOC_Os09g20260	8.71427	7.84508	7.31406	1.27859	0.925888	1.49475	2.30126e-74	-2.87281	down
LOC_Os09g20284	0.86623	1.7838	1.72804	0.326386	0.39901	0.071508	1.80524e-07	-2.04541	down
LOC_Os09g20480	0.845352	0.842514	0.756292	0.393109	0.298177	0.461596	6.59564e-05	-1.1949	down
LOC_Os09g21580	0.127757	0.132464	0.064102	0	0	0	0.00560451	-1.54148	down
LOC_Os09g22000	21.2455	21.205	21.5574	1.63604	1.7739	1.83416	0	-3.48206	down
LOC_Os09g22460	2.97556	2.69066	2.30503	1.25156	0.777349	0.919396	1.90341e-09	-1.46862	down
LOC_Os09g22520	1.39315	0.990313	1.18095	0.539519	0.552845	0.269836	0.000216562	-1.32315	down
LOC_Os09g23620	0.808181	0.40908	0.308098	0.024153	0	0.080778	1.05676e-06	-2.42883	down
LOC_Os09g24330	16.827	17.4794	19.9172	8.95462	8.6572	8.07652	1.34777e-41	-1.18462	down
LOC_Os09g24350	10.4427	9.70344	9.02368	0.027654	0.146655	0.195764	1.11156e-96	-5.77344	down
LOC_Os09g24480	1.02433	1.02057	1.07164	0.541498	0.215793	0.504167	0.00300216	-1.2057	down
LOC_Os09g24860	0.370558	1.22593	0.299222	0	0.032119	0	0.00659253	-1.53708	down
LOC_Os09g24924	21.2588	20.949	19.7056	10.5888	10.1251	10.5616	1.40654e-69	-1.11437	down
LOC_Os09g25070	7.64351	5.82786	7.01482	3.07633	2.66254	2.34704	1.11025e-20	-1.43081	down
LOC_Os09g25330	10.6961	10.3741	11.4407	4.28254	4.85679	3.77809	3.54254e-48	-1.44902	down
LOC_Os09g26300	17.2515	16.1632	16.8387	6.78138	4.63331	4.71145	7.0045e-36	-1.73639	down
LOC_Os09g26310	26.9254	28.3387	26.7848	6.5818	5.40447	5.43251	1.34053e-162	-2.34874	down
LOC_Os09g26330	0.74477	0.752444	0.567422	0.162515	0.101109	0.291482	0.000420341	-1.55588	down
LOC_Os09g26780	82.0896	86.6522	171.35	29.5201	59.2488	31.8968	0.0043666	-1.29922	down
LOC_Os09g26880	119.341	112.573	113.814	62.1934	63.3948	64.3002	1.60224e-190	-1.00442	down
LOC_Os09g27040	0.682166	0.653345	1.09102	0.189684	0.478138	0.299242	0.000337148	-1.22341	down
LOC_Os09g27350	1.8868	1.45008	1.25522	0.789205	0.763093	0.687989	4.68033e-08	-1.12127	down
LOC_Os09g27620	32.5074	32.4133	30.5846	6.06691	6.03773	5.62763	0	-2.53419	down
LOC_Os09g27940	28.2972	28.2333	25.1007	2.14539	2.25097	2.26397	0	-3.71975	down
LOC_Os09g27950	0.574558	0.250922	0.312733	0.073337	0.157883	0.133257	0.00326721	-1.34486	down
LOC_Os09g28160	5.95188	7.28925	7.52406	2.03147	2.12318	1.58045	2.05493e-35	-1.95675	down
LOC_Os09g28180	1.5916	1.52428	1.78862	0.609502	1.10989	0.88427	1.38713e-06	-1.00718	down
LOC_Os09g28400	0.518561	0.459845	0.779869	0.059416	0.147889	0.112646	2.61832e-07	-2.08861	down
LOC_Os09g28740	5.23911	5.84804	5.43334	2.14309	2.32578	2.25281	4.98127e-39	-1.41502	down
LOC_Os09g29239	1.36093	1.31707	1.29907	0.265595	0.405126	0.203083	2.32868e-13	-2.10529	down
LOC_Os09g29300	3.23511	2.96316	3.47728	0.908026	1.2909	0.590705	2.12446e-11	-1.77741	down
LOC_Os09g29660	4.99017	5.06044	4.29543	2.20149	1.89139	1.92781	1.944e-26	-1.36212	down
LOC_Os09g29670	0.37802	0.470872	0.497732	0.211983	0.145882	0.197462	0.000634659	-1.21929	down
LOC_Os09g29690	0.981931	0.791723	1.6649	0.048662	0.081665	0	2.33948e-10	-3.01249	down
LOC_Os09g29940	20.518	19.3994	20.4725	10.4398	10.2049	10.1142	1.10904e-82	-1.10709	down
LOC_Os09g30040	0.108367	0.377619	0.178208	0	0	0	0.00377096	-1.60893	down
LOC_Os09g30190	0.158184	0.084214	0.087707	0.040419	0.009811	0.030584	0.00527077	-1.43546	down
LOC_Os09g30300	25.4329	27.7865	31.6755	4.09379	9.45338	12.858	2.49647e-09	-1.68065	down
LOC_Os09g31130	65.4799	65.541	68.435	22.8218	24.1169	23.9039	0	-1.62478	down
LOC_Os09g31140	1.25769	0.816432	0.927783	0.189452	0.156922	0.060487	1.49667e-10	-2.43709	down
LOC_Os09g31210	0.3588	0.237977	0.321897	0	0.073237	0.065405	0.00039632	-1.81898	down
LOC_Os09g31270	29.1463	29.5351	28.6671	10.7003	10.2457	9.99021	2.48162e-152	-1.61214	down
LOC_Os09g31360	0.621246	0.352056	0.720376	0.260594	0.23909	0.126123	0.000251917	-1.40321	down
LOC_Os09g31446	22.3168	20.6262	19.6148	10.1043	10.768	10.3518	3.87594e-44	-1.12922	down
LOC_Os09g32020	84.1685	80.6806	91.6013	30.6651	30.4325	32.1603	1.25562e-228	-1.5922	down
LOC_Os09g32510	10.8235	9.32523	11.5812	4.33001	5.34946	5.41855	4.41307e-21	-1.17227	down
LOC_Os09g32960	35.4212	37.8487	33.6499	13.7471	13.8902	12.7919	7.79805e-108	-1.57527	down
LOC_Os09g33490	0.288323	0.340243	0.232067	0.054564	0.073255	0.091241	0.00763555	-1.36313	down
LOC_Os09g33530	0.944185	0.88627	1.35251	0.659822	0.288816	0.621304	0.00182095	-1.01935	down
LOC_Os09g33770	0.376538	0.392089	0.405693	0	0	0	9.43005e-06	-2.38864	down
LOC_Os09g33820	11.6416	10.8411	10.9431	5.28209	5.44124	4.96731	1.36582e-45	-1.20902	down
LOC_Os09g36060	0.894183	1.19996	0.838003	0.51157	0.674774	0.420427	7.35336e-06	-1.1533	down
LOC_Os09g36080	1.86889	1.53617	2.01311	0.335387	0.373215	0.26531	1.63909e-23	-2.42472	down
LOC_Os09g36120	20.2147	23.983	23.127	10.7003	13.3248	11.5601	1.57596e-17	-1.04004	down
LOC_Os09g36200	35.6995	51.3431	30.092	5.54218	7.35679	7.67078	1.11706e-22	-2.47431	down
LOC_Os09g36380	0.27484	0.796137	0.510814	0	0	0.077008	0.000970568	-1.841	down
LOC_Os09g36580	14.7315	15.4185	17.0569	7.08256	6.94658	6.57507	3.46984e-51	-1.25712	down
LOC_Os09g36750	25.4169	24.1934	24.2934	6.91036	6.6975	6.92411	8.10103e-204	-1.99775	down
LOC_Os09g37540	5.30387	5.46242	5.54645	1.71085	2.05919	1.97781	7.81342e-26	-1.59649	down
LOC_Os09g37967	0.513441	0.684424	0.528637	0.047701	0.052786	0.109577	2.23971e-08	-2.37969	down
LOC_Os09g38130	9.79629	7.78085	9.69607	3.38457	3.80726	3.12805	1.00251e-24	-1.44232	down
LOC_Os09g38239	2.26051	1.59487	2.3615	0.472848	0.324941	0.399518	1.3078e-18	-2.31963	down
LOC_Os09g38490	1.81369	1.40907	1.43568	0.710929	0.912589	0.59987	7.49523e-06	-1.12489	down
LOC_Os09g38510	14.199	14.8817	12.9549	7.32416	7.26182	5.80073	1.17055e-22	-1.15863	down
LOC_Os09g38630	0.544197	0.52626	0.555562	0.113898	0.184651	0.098064	4.72306e-06	-1.77346	down
LOC_Os09g38730	46.5996	44.2904	41.3332	24.772	23.6431	23.1481	4.92426e-58	-1.01511	down
LOC_Os09g38920	1.23779	1.66632	1.591	0.214629	0.030332	0.27632	1.63848e-12	-2.66501	down
LOC_Os09g39410	12.7623	12.5944	13.3744	1.61783	1.36549	1.69203	3.86048e-236	-3.14036	down
LOC_Os09g39440	5.30028	5.14711	4.62982	2.1627	2.29917	1.68449	8.40584e-19	-1.40879	down
LOC_Os09g39520	0.271104	0.317768	0.443125	0.008237	0.03407	0.085572	0.00716438	-1.52469	down
LOC_Os09g39910	28.6284	29.0296	30.0106	12.4206	11.9384	11.4531	6.40277e-149	-1.43145	down
LOC_Os09g39930	2.9432	3.18478	3.43204	1.12519	0.864701	0.861953	1.9195e-23	-1.80703	down
LOC_Os09g39940	61.1528	60.5017	58.9404	13.2951	9.72241	11.052	2.9983e-153	-2.51381	down
LOC_Os09g39960	14.8304	11.8008	11.6888	6.45901	6.09344	7.41151	7.7202e-59	-1.23573	down
LOC_Os10g01844	60.3935	65.7271	64.6893	31.0445	30.2547	28.3086	1.15178e-70	-1.20987	down
LOC_Os10g02040	0.63477	0.399773	0.358813	0.135773	0.22847	0.047522	0.00389389	-1.36179	down
LOC_Os10g02240	13.2844	13.3097	14.2996	3.88871	4.32858	4.75602	6.3177e-106	-1.75998	down
LOC_Os10g02840	0.267657	0.292333	0.181546	0.047509	0.04229	0	0.00107501	-1.76781	down
LOC_Os10g03530	24.551	24.1995	20.9348	10.2053	10.5945	9.48723	7.06648e-36	-1.32062	down
LOC_Os10g03880	1.92656	3.34609	2.29489	1.18664	1.09156	0.8083	1.26771e-05	-1.30798	down
LOC_Os10g05790	26.6048	28.878	26.3071	13.3928	13.4214	12.812	5.14928e-57	-1.17307	down
LOC_Os10g06510	26.4444	23.7905	27.5528	13.9821	14.0484	12.8145	7.34986e-39	-1.05527	down
LOC_Os10g06560	41.5846	37.1786	37.7097	19.2611	17.6445	15.1453	5.57036e-42	-1.2827	down
LOC_Os10g06580	27.3888	25.3113	26.3239	12.8595	11.8241	12.0312	1.30764e-67	-1.23187	down
LOC_Os10g06690	6.98808	7.90016	8.33049	3.44417	3.58432	4.22384	2.94721e-09	-1.13774	down
LOC_Os10g06710	4.26901	4.51929	5.6944	2.58008	2.86937	1.95603	1.59038e-08	-1.00041	down
LOC_Os10g06780	68.2362	65.2062	66.3896	28.8872	27.1234	27.5281	3.43476e-151	-1.38723	down
LOC_Os10g06800	80.9647	76.9276	79.9179	36.3103	35.2254	41.4914	3.58896e-85	-1.20327	down
LOC_Os10g06930	12.9052	12.888	12.7768	6.97588	7.087	6.76475	3.7444e-24	-1.01247	down
LOC_Os10g06950	56.8587	55.5971	53.4166	24.3699	25.7081	21.4569	2.76873e-81	-1.33966	down
LOC_Os10g09850	1.25919	1.35882	1.46652	0.890613	0.527189	0.297812	5.41908e-05	-1.27644	down
LOC_Os10g10050	0.342422	0.564525	0.424224	0	0.086765	0	0.00475131	-1.60782	down
LOC_Os10g10260	49.6877	49.1296	51.0805	23.6433	22.8177	23.6792	4.63711e-101	-1.22498	down
LOC_Os10g11012	3.42063	4.05861	4.35977	1.87737	1.83041	2.04093	6.88082e-10	-1.13568	down
LOC_Os10g11200	6.9214	6.39379	6.35417	2.99491	2.52029	3.63067	3.64659e-22	-1.24273	down
LOC_Os10g12190	0.164365	0.261102	0.41157	0.101978	0.091071	0.018905	0.00769475	-1.34834	down
LOC_Os10g13810	6.65802	6.40092	6.64446	3.75252	2.89249	3.20184	3.80093e-20	-1.08225	down
LOC_Os10g14194	3.86409	4.43273	3.20042	1.66823	0.688744	1.41227	1.41364e-09	-1.65521	down
LOC_Os10g16974	1.59203	1.67636	2.12327	0.906219	0.820191	1.03077	3.20036e-07	-1.05356	down
LOC_Os10g17489	3.76838	5.21715	5.30782	1.30136	1.29569	1.8272	4.66739e-20	-1.76054	down
LOC_Os10g17790	6.97721	5.96486	5.99337	2.36533	2.6142	2.81608	2.83157e-32	-1.54442	down
LOC_Os10g17940	6.41804	5.75765	5.96137	2.37516	2.57552	2.03065	4.34851e-30	-1.48332	down
LOC_Os10g18010	37.2873	35.7505	36.0203	17.1507	16.1986	15.3413	3.13298e-65	-1.28801	down
LOC_Os10g18150	0.486478	0.332595	0.451471	0.154507	0.150949	0.18881	0.000233025	-1.30927	down
LOC_Os10g19010	0.99768	0.549529	1.389	0.347903	0.460872	0.457186	0.00441369	-1.15434	down
LOC_Os10g19919	5.04008	3.46179	4.949	1.02609	1.58639	1.88342	8.18815e-15	-1.52459	down
LOC_Os10g19960	0.235297	0.22166	0.225594	0.011748	0	0	1.30573e-11	-3.25141	down
LOC_Os10g20450	1.00021	1.08166	0.931163	0.359568	0.529641	0.203876	5.39967e-05	-1.34091	down
LOC_Os10g20830	1.24117	1.63091	1.30907	0	0	0.04995	5.60361e-18	-3.95967	down
LOC_Os10g20860	0.761158	0.406762	0.616439	0	0	0	5.3561e-06	-2.44629	down
LOC_Os10g20990	4.42385	5.53742	5.2443	2.71364	2.15119	2.4239	2.77792e-14	-1.16573	down
LOC_Os10g22520	10.0241	9.70491	10.1454	3.03501	2.63431	3.06426	2.16933e-82	-1.88839	down
LOC_Os10g22660	4.07323	4.24083	4.59091	1.54509	1.71009	3.00871	0.000300398	-1.08281	down
LOC_Os10g22890	4.29101	4.51425	4.42219	1.80347	1.99863	1.74511	7.54991e-43	-1.37657	down
LOC_Os10g22980	9.14768	9.56225	9.79991	4.67615	5.04014	4.41721	8.98289e-45	-1.13673	down
LOC_Os10g24050	4.94352	4.5969	4.8038	2.27808	2.38701	2.44664	2.03066e-14	-1.12035	down
LOC_Os10g25010	20.1835	20.3884	21.0748	3.28574	3.83787	3.06691	1.14178e-145	-2.6978	down
LOC_Os10g25030	12.4895	13.8241	13.7388	5.85376	5.80075	6.9112	1.03205e-30	-1.22943	down
LOC_Os10g25290	339.84	335.484	336.232	95.2799	98.5244	90.8142	0	-1.95995	down
LOC_Os10g25380	0.06203	0.159643	0.328149	0.004187	0	0	0.00106737	-1.82279	down
LOC_Os10g25620	0.160025	0.17526	0.236625	0	0	0	7.21299e-07	-2.63296	down
LOC_Os10g28440	0.739711	0.412102	0.712098	0	0.109726	0.031101	3.28763e-09	-2.74429	down
LOC_Os10g28680	36.9711	35.7436	36.3676	16.9698	17.0253	17.5554	7.04002e-133	-1.21678	down
LOC_Os10g28810	4.78613	4.43159	4.13507	1.20697	1.53661	1.56626	1.10367e-21	-1.70791	down
LOC_Os10g29740	0.174248	0.058897	0.172458	0	0	0	0.00233027	-1.68908	down
LOC_Os10g30070	7.70204	8.34078	7.75167	4.23686	3.08262	3.332	6.93052e-22	-1.26914	down
LOC_Os10g30210	2.01698	1.50294	2.35604	0.510016	0.270338	0.421546	2.84276e-17	-2.19149	down
LOC_Os10g30530	3.50337	2.90428	3.40231	1.19379	1.68942	1.75459	2.25061e-12	-1.18174	down
LOC_Os10g30540	1.23201	1.05014	0.945076	0.51159	0.599953	0.550205	7.4184e-06	-1.03819	down
LOC_Os10g30600	3.68177	5.05227	5.13934	2.05145	1.58718	1.88235	2.5729e-18	-1.30296	down
LOC_Os10g30610	3.07168	2.56534	3.0356	0.702301	0.424115	0.785468	3.77672e-38	-2.17152	down
LOC_Os10g32444	40.0517	39.2158	38.9856	16.6978	21.4552	19.8526	2.5466e-35	-1.15349	down
LOC_Os10g32590	0.137416	0.15494	0.075897	0	0	0	0.00711852	-1.49831	down
LOC_Os10g32630	0.179141	0.247322	0.14755	0.006379	0.095283	0.047018	0.00969985	-1.39238	down
LOC_Os10g32680	17.5509	19.4664	21.2335	19.3677	8.92419	11.8366	7.86932e-42	-1.10657	down
LOC_Os10g32980	0.499598	0.581357	0.327343	0.397023	0.159767	0.123622	0.000573822	-1.31229	down
LOC_Os10g32990	0.428375	0.269058	0.406253	0.159153	0.122885	0.02964	0.000258583	-1.56133	down
LOC_Os10g33350	22.2837	26.6706	20.8566	8.60151	11.582	10.4175	4.18341e-41	-1.38982	down
LOC_Os10g33760	9.851	9.46083	11.2544	0.136778	0.184069	0.243209	5.87682e-158	-5.35778	down
LOC_Os10g33920	24.2834	24.1169	24.822	3.01839	2.52178	2.79325	0	-3.21183	down
LOC_Os10g33930	16.6668	14.156	15.2224	7.37247	7.2094	6.82745	4.04137e-97	-1.29862	down
LOC_Os10g34130	0.351461	0.259252	0.164726	0.02003	0	0	9.50875e-07	-2.54976	down
LOC_Os10g34230	0.550598	0.772714	0.526654	0.113724	0.186969	0.175204	3.21791e-09	-1.87419	down
LOC_Os10g34360	289.444	283.71	292.121	141.571	138.059	140.255	0	-1.17598	down
LOC_Os10g34480	15.2811	15.8195	14.9125	5.94276	6.56585	6.93933	2.96103e-77	-1.37045	down
LOC_Os10g34940	0.539952	0.520558	0.657609	0.195968	0.098322	0.128393	8.78875e-06	-1.73852	down
LOC_Os10g34960	0.947732	0.968533	0.695676	0.082542	0.020362	0.073599	1.9924e-16	-3.18956	down
LOC_Os10g34990	3.59286	3.6872	4.1035	0.738324	0.60576	1.21733	2.26736e-11	-2.06244	down
LOC_Os10g35050	8.43555	7.91383	6.80432	3.78164	3.3331	2.59598	1.89387e-16	-1.34691	down
LOC_Os10g35110	46.3302	44.6514	44.0705	6.30673	7.20801	5.57951	4.73923e-304	-2.93351	down
LOC_Os10g36030	5.38254	6.5803	5.45649	2.86069	3.02329	2.36407	4.34452e-09	-1.1663	down
LOC_Os10g36160	2.614	2.30099	1.99395	0.195721	0.236416	1.03406	2.1886e-05	-1.85789	down
LOC_Os10g36210	0.14693	0.114856	0.060909	0.01445	0.017229	0.035607	0.00753951	-1.44301	down
LOC_Os10g37100	0.127654	0.312428	0.398139	0.066104	0	0.024564	0.000868231	-1.80298	down
LOC_Os10g37240	166.146	155.678	160.401	45.3691	48.2854	46.3961	0	-1.92209	down
LOC_Os10g37350	63.2141	61.3127	65.6438	34.1007	30.2806	30.1772	1.24077e-44	-1.13244	down
LOC_Os10g37400	11.2667	10.1845	11.1073	2.50739	2.1951	1.98478	6.5499e-42	-2.33238	down
LOC_Os10g37500	14.2059	13.4642	14.4525	5.72435	6.85025	6.35513	3.62376e-51	-1.27899	down
LOC_Os10g37510	1.87659	2.80912	1.88843	0.334643	0.614586	0.654808	2.61926e-08	-1.88727	down
LOC_Os10g37760	7.74428	6.45655	7.135	3.86987	3.31134	3.72701	8.21042e-16	-1.02581	down
LOC_Os10g37770	6.35112	6.82531	6.10289	2.23347	1.84938	2.2169	1.23532e-44	-1.71594	down
LOC_Os10g37980	53.6147	50.3283	52.2557	24.4329	24.106	21.1124	2.66466e-96	-1.29301	down
LOC_Os10g38050	190.46	191.259	194.96	42.4942	40.4727	39.5918	0	-2.36421	down
LOC_Os10g38060	22.5094	19.4664	21.8224	7.52302	6.20566	12.3526	1.94364e-18	-1.59781	down
LOC_Os10g38470	10.4186	10.8783	12.2295	2.14029	2.38072	2.17927	2.42396e-74	-2.40777	down
LOC_Os10g38590	2.83203	3.37873	2.49225	0.56532	0.829447	0.651204	9.61361e-17	-2.05644	down
LOC_Os10g38720	5.73907	6.18612	6.20619	1.48466	1.15932	1.7714	1.76651e-28	-2.08792	down
LOC_Os10g38740	1.39698	1.76914	1.62014	0.381288	0.469376	0.717886	1.97975e-09	-1.61772	down
LOC_Os10g39100	1.43449	1.29894	1.39229	0.413751	0.331109	0.449172	4.9571e-10	-1.65207	down
LOC_Os10g39770	272.668	261.868	270.174	67.8263	69.4783	68.5586	0	-2.06794	down
LOC_Os10g40360	2.95643	2.73217	2.41009	0.791546	0.872551	0.667908	1.67038e-23	-1.85577	down
LOC_Os10g40660	0.425567	0.460713	0.67455	0.136821	0.236717	0.054144	0.000457486	-1.55921	down
LOC_Os10g40700	0.633061	0.56445	0.397447	0	0.25304	0.110312	0.00756782	-1.45819	down
LOC_Os10g40859	0.073494	0.101682	0.247459	0.024926	0	0.013894	0.00114327	-1.78529	down
LOC_Os10g41060	0.75677	0.686554	0.630102	0.271438	0.317769	0.334432	3.95403e-06	-1.21772	down
LOC_Os10g41330	8.43365	8.65147	8.65054	0.695045	0.369356	0.591188	5.55448e-99	-3.91742	down
LOC_Os10g41420	14.8454	12.9041	14.5424	7.83252	7.34453	6.02479	2.18225e-14	-1.1013	down
LOC_Os10g41550	84.0585	82.5551	81.0884	21.5351	26.0969	23.9694	0	-2.0293	down
LOC_Os10g41800	14.9572	13.1377	14.0111	7.49988	7.3801	7.25552	3.64486e-32	-1.05206	down
LOC_Os10g41900	0.830193	0.772186	1.08319	0.042271	0	0.033163	6.7201e-25	-4.02991	down
LOC_Os10g41930	0.488337	0.813698	1.20665	0.036741	0.04065	0.021131	2.5271e-15	-3.33476	down
LOC_Os10g42072	31.9055	32.3177	30.3107	13.7489	15.5277	16.8781	1.8154e-39	-1.16055	down
LOC_Os10g42080	62.9277	64.0651	59.8959	30.1724	25.7284	21.4393	2.7185e-40	-1.38955	down
LOC_Os10g42130	1.20628	0.562316	0.704111	0.372724	0.318184	0.378621	0.00069206	-1.17912	down
LOC_Os10g42230	78.3191	73.7915	76.3004	35.1652	45.4505	38.4819	1.12062e-57	-1.18152	down
LOC_Os10g42620	66.0817	56.5209	63.0366	13.0047	14.7686	16.1626	9.75734e-176	-2.1936	down
LOC_Os10g42820	12.2801	15.2888	11.0143	2.95329	4.55314	4.64658	5.86645e-170	-1.96824	down
LOC_Os10g42830	19.4743	16.9512	18.0486	6.26339	7.00646	5.20918	8.12722e-57	-1.65972	down
LOC_Os10g42900	16.8601	16.1216	15.8901	5.85301	5.06509	5.31651	1.38157e-132	-1.71405	down
LOC_Os10g42930	4.05284	7.79978	9.10458	1.20197	1.66959	3.48552	0.00244958	-1.42959	down
LOC_Os11g01010	15.7929	13.6401	13.4812	5.21769	4.04245	4.04258	3.2258e-80	-1.89025	down
LOC_Os11g02054	4.43192	5.51578	4.31202	0.483871	0.538649	0.56026	5.47359e-52	-3.14874	down
LOC_Os11g02070	23.6248	23.4042	25.7906	5.41303	4.24837	5.0003	3.02639e-126	-2.41645	down
LOC_Os11g02159	7.21997	8.76001	8.77069	3.90253	3.49323	4.93055	8.1859e-15	-1.09178	down
LOC_Os11g02165	2.63038	2.87216	2.91566	1.59705	0.820645	1.26866	1.88752e-05	-1.21331	down
LOC_Os11g02250	3.49569	1.52332	1.86599	0.471507	0.332625	0.573391	3.78603e-06	-1.92199	down
LOC_Os11g02300	4.99053	5.38629	5.74286	2.50806	2.3312	1.44217	4.66755e-38	-1.49742	down
LOC_Os11g02400	38.7455	42.7757	38.159	7.05955	13.1227	12.1605	6.8037e-13	-1.88078	down
LOC_Os11g02424	2.46398	3.06765	1.67301	0.246005	0.43914	0.652769	5.03702e-10	-2.08485	down
LOC_Os11g02440	2.55818	4.92866	4.51875	1.37156	1.85295	1.42382	7.75256e-08	-1.33599	down
LOC_Os11g02480	7.89984	8.87825	6.99102	4.04975	4.11365	3.9362	3.00971e-14	-1.11129	down
LOC_Os11g02570	5.17768	4.92924	4.69331	0.890128	1.01952	0.6953	6.84007e-39	-2.40512	down
LOC_Os11g02610	5.51796	5.30313	5.07603	2.87176	2.51334	2.22702	7.16324e-20	-1.15451	down
LOC_Os11g02730	9.97847	10.0685	9.46978	2.58313	2.94753	3.08257	1.32573e-58	-1.8843	down
LOC_Os11g02750	10.1026	9.45191	10.93	0.868823	1.23158	0.916635	4.2686e-96	-3.36862	down
LOC_Os11g02820	5.02635	3.9909	3.05839	0.605763	0.312606	0.325421	1.528e-23	-3.01475	down
LOC_Os11g03190	4.20727	4.99771	4.87843	1.56343	2.41768	2.66743	6.07934e-07	-1.15779	down
LOC_Os11g03300	96.7043	94.2687	114.594	45.277	47.1323	49.0034	4.8157e-80	-1.24753	down
LOC_Os11g03420	245.863	251.592	238.597	33.762	35.5409	35.4588	0	-2.94098	down
LOC_Os11g03484	0.885253	0.917635	1.16804	0.301659	0.339737	0.242842	1.66979e-08	-1.62654	down
LOC_Os11g03700	0.144696	0.168058	0.104588	0.041986	0	0.009475	0.00375321	-1.62172	down
LOC_Os11g03730	12.2359	12.8797	13.4122	3.82495	3.20858	3.85264	1.19726e-175	-1.92043	down
LOC_Os11g03780	21.4956	20.804	20.5994	3.10992	2.78374	3.92713	6.90149e-234	-2.68181	down
LOC_Os11g03820	0.637462	0.760044	0.589268	0.155831	0.125874	0.180634	1.84253e-17	-2.08876	down
LOC_Os11g03900	9.04559	8.90832	8.6922	4.06388	4.98555	4.27176	4.62871e-40	-1.15638	down
LOC_Os11g03910	0.474741	0.530458	0.953497	0.207196	0.284811	0.169176	5.50572e-05	-1.57069	down
LOC_Os11g03940	0.06463	0.04115	0.082512	0	0	0.007139	6.76115e-06	-2.37742	down
LOC_Os11g04010	67.2091	68.1549	67.957	0.544264	1.14614	0.658351	1.60369e-111	-6.03984	down
LOC_Os11g04280	1.74551	1.80485	1.70271	0.751005	1.18248	0.541743	0.00283331	-1.07609	down
LOC_Os11g04281	1.41094	1.48973	1.3125	0.542307	0.70073	0.563033	0.000792935	-1.18597	down
LOC_Os11g04320	0.497795	0.531686	0.590377	0.11179	0	0.02231	1.00486e-05	-2.22363	down
LOC_Os11g04560	22.9605	21.5105	23.5854	11.7035	11.9279	10.5831	5.98714e-40	-1.11589	down
LOC_Os11g04660	1.9129	1.63355	2.26423	0.614716	0.78957	0.937199	5.0114e-07	-1.3421	down
LOC_Os11g05190	27.0131	28.364	28.1239	11.8849	11.7052	12.0765	2.39709e-80	-1.35403	down
LOC_Os11g05400	3.11563	3.51598	3.34819	1.05547	0.650607	0.836096	3.40708e-28	-2.04096	down
LOC_Os11g05530	5.38048	5.51049	4.60393	3.1372	2.62023	1.98363	4.3711e-08	-1.09099	down
LOC_Os11g05614	14.2891	15.2006	14.5874	7.48172	7.15145	6.97665	6.1794e-65	-1.15657	down
LOC_Os11g05660	7.48588	8.03596	9.16687	0.995943	0.799363	1.09227	3.71721e-85	-3.13711	down
LOC_Os11g05780	24.1256	23.5867	27.4397	0.904733	1.26067	0.72994	2.35242e-250	-4.72261	down
LOC_Os11g05800	1.37774	1.65756	1.13965	0.177044	0.057304	0.245234	4.54129e-15	-2.71084	down
LOC_Os11g05810	5.96449	5.82229	5.32313	1.58343	1.37567	1.10939	2.45405e-33	-2.12548	down
[truncated: 813 more rows]
