# Supplementary material for: Cytological and transcriptome analyses reveal OsPUB73 defect affects the gene expression associated with tapetum or pollen exine abnormality in rice
Source: BMC Plant Biol. 2019 Dec 10;19:546. doi: 10.1186/s12870-019-2175-2 (PMC6902612; doi:10.1186/s12870-019-2175-2)
Supplement: Supplementary file 9 — Additional file 9: Table S4. Gene ontology (GO) enrichment analysis for differently expressed genes between WT and mutant plant. [file 12870_2019_2175_MOESM9_ESM.xlsx]

## Sheet: Sheet1
Table S4. Gene ontology (GO) enrichment analysis for differently expressed genes between WT and mutant plant.
down-regulation
GO term	Ontology	Description	Number in input list	Number in BG/Ref	p-value	FDR
GO:0009889	P	regulation of biosynthetic process	151	1564	3.7e-10	1.7e-07
GO:0031326	P	regulation of cellular biosynthetic process	151	1564	3.7e-10	1.7e-07
GO:0010556	P	regulation of macromolecule biosynthetic process	151	1564	3.7e-10	1.7e-07
GO:0031323	P	regulation of cellular metabolic process	152	1593	6.8e-10	1.9e-07
GO:0010468	P	regulation of gene expression	151	1577	6.3e-10	1.9e-07
GO:0080090	P	regulation of primary metabolic process	154	1626	8.4e-10	1.9e-07
GO:0060255	P	regulation of macromolecule metabolic process	154	1640	1.5e-09	2.9e-07
GO:0019222	P	regulation of metabolic process	155	1664	2.1e-09	3.6e-07
GO:0045449	P	regulation of transcription	144	1513	2.4e-09	3.6e-07
GO:0019219	P	regulation of nucleobase, nucleoside, nucleotide and nucleic acid metabolic process	144	1520	3.1e-09	3.9e-07
GO:0051171	P	regulation of nitrogen compound metabolic process	144	1520	3.1e-09	3.9e-07
GO:0005975	P	carbohydrate metabolic process	91	833	9.1e-09	1.1e-06
GO:0006350	P	transcription	146	1629	6.1e-08	6.6e-06
GO:0065007	P	biological regulation	178	2125	1.5e-07	1.5e-05
GO:0050794	P	regulation of cellular process	163	1955	7.1e-07	6.6e-05
GO:0055114	P	oxidation reduction	120	1351	1.5e-06	0.00013
GO:0050789	P	regulation of biological process	166	2027	1.5e-06	0.00013
GO:0006468	P	protein amino acid phosphorylation	130	1570	1.4e-05	0.0011
GO:0006629	P	lipid metabolic process	55	528	2.7e-05	0.0017
GO:0051234	P	establishment of localization	133	1638	2.7e-05	0.0017
GO:0006810	P	transport	133	1638	2.7e-05	0.0017
GO:0043687	P	post-translational protein modification	145	1815	2.4e-05	0.0017
GO:0006464	P	protein modification process	152	1929	2.9e-05	0.0018
GO:0051179	P	localization	133	1651	3.8e-05	0.0022
GO:0010876	P	lipid localization	18	103	6.9e-05	0.0036
GO:0043412	P	macromolecule modification	153	1979	6.6e-05	0.0036
GO:0006869	P	lipid transport	18	103	6.9e-05	0.0036
GO:0016310	P	phosphorylation	134	1695	7.8e-05	0.0039
GO:0055085	P	transmembrane transport	65	701	0.00013	0.0061
GO:0006796	P	phosphate metabolic process	139	1795	0.00014	0.0061
GO:0006793	P	phosphorus metabolic process	139	1795	0.00014	0.0061
GO:0000272	P	polysaccharide catabolic process	10	37	0.00015	0.0063
GO:0006026	P	aminoglycan catabolic process	8	26	0.00032	0.013
GO:0006030	P	chitin metabolic process	8	26	0.00032	0.013
GO:0006032	P	chitin catabolic process	8	26	0.00032	0.013
GO:0006979	P	response to oxidative stress	23	174	0.00033	0.013
GO:0046373	P	L-arabinose metabolic process	5	8	0.00037	0.014
GO:0019566	P	arabinose metabolic process	5	8	0.00037	0.014
GO:0006022	P	aminoglycan metabolic process	8	29	0.0006	0.021
GO:0042221	P	response to chemical stimulus	32	301	0.0009	0.031
GO:0005976	P	polysaccharide metabolic process	19	143	0.00099	0.034
GO:0016798	F	hydrolase activity, acting on glycosyl bonds	76	480	3.4e-14	3.3e-11
GO:0004553	F	hydrolase activity, hydrolyzing O-glycosyl compounds	68	424	4.5e-13	2.2e-10
GO:0016491	F	oxidoreductase activity	152	1672	1.4e-08	4.5e-06
GO:0005506	F	iron ion binding	72	713	4.4e-06	0.0011
GO:0004674	F	protein serine/threonine kinase activity	126	1478	5.5e-06	0.0011
GO:0016773	F	phosphotransferase activity, alcohol group as acceptor	140	1726	1.7e-05	0.0021
GO:0016746	F	transferase activity, transferring acyl groups	43	367	1.7e-05	0.0021
GO:0004672	F	protein kinase activity	130	1575	1.6e-05	0.0021
GO:0020037	F	heme binding	61	600	2e-05	0.0021
GO:0022857	F	transmembrane transporter activity	64	643	2.2e-05	0.0022
GO:0046906	F	tetrapyrrole binding	61	608	2.8e-05	0.0025
GO:0016301	F	kinase activity	140	1750	3.2e-05	0.0026
GO:0005215	F	transporter activity	84	941	5e-05	0.0038
GO:0016747	F	transferase activity, transferring acyl groups other than amino-acyl groups	39	348	9.8e-05	0.0069
GO:0001883	F	purine nucleoside binding	231	3247	0.00013	0.008
GO:0030554	F	adenyl nucleotide binding	231	3247	0.00013	0.008
GO:0001882	F	nucleoside binding	231	3257	0.00016	0.009
GO:0022891	F	substrate-specific transmembrane transporter activity	51	517	0.00018	0.0098
GO:0016209	F	antioxidant activity	26	203	0.00022	0.011
GO:0005515	F	protein binding	180	2460	0.00022	0.011
GO:0004601	F	peroxidase activity	24	181	0.00024	0.011
GO:0016684	F	oxidoreductase activity, acting on peroxide as acceptor	24	181	0.00024	0.011
GO:0048037	F	cofactor binding	52	543	0.0003	0.013
GO:0004568	F	chitinase activity	8	26	0.00032	0.013
GO:0022804	F	active transmembrane transporter activity	36	333	0.00033	0.013
GO:0004197	F	cysteine-type endopeptidase activity	12	60	0.00038	0.014
GO:0046556	F	alpha-N-arabinofuranosidase activity	5	8	0.00037	0.014
GO:0004497	F	monooxygenase activity	45	458	0.00045	0.016
GO:0050662	F	coenzyme binding	39	382	0.00054	0.018
GO:0015291	F	secondary active transmembrane transporter activity	19	136	0.00058	0.019
GO:0017076	F	purine nucleotide binding	238	3456	0.00062	0.019
GO:0032559	F	adenyl ribonucleotide binding	215	3087	0.00069	0.021
GO:0008289	F	lipid binding	14	85	0.00072	0.021
GO:0005524	F	ATP binding	214	3085	0.00086	0.024
GO:0009055	F	electron carrier activity	54	599	0.00086	0.024
GO:0008415	F	acyltransferase activity	21	166	0.00097	0.026
GO:0016757	F	transferase activity, transferring glycosyl groups	53	595	0.0012	0.032
GO:0015297	F	antiporter activity	15	101	0.0012	0.032
GO:0016758	F	transferase activity, transferring hexosyl groups	45	489	0.0015	0.039
GO:0022892	F	substrate-specific transporter activity	52	593	0.0018	0.045
GO:0016020	C	membrane	167	2115	1e-05	0.0014
GO:0031224	C	intrinsic to membrane	69	775	0.00025	0.01
GO:0016021	C	integral to membrane	67	752	0.0003	0.01
GO:0005576	C	extracellular region	30	251	0.00022	0.01
up-regulation
GO term	Ontology	Description	Number in input list	Number in BG/Ref	p-value	FDR
GO:0055114	P	oxidation reduction	35	1351	2.3e-05	0.0084
GO:0016491	F	oxidoreductase activity	39	1672	7.2e-05	0.025
GO:0005618	C	cell wall	7	82	9.4e-05	0.0068
GO:0030312	C	external encapsulating structure	7	107	0.00044	0.016
