# Supplementary material for: Cytological and transcriptome analyses reveal OsPUB73 defect affects the gene expression associated with tapetum or pollen exine abnormality in rice
Source: BMC Plant Biol. 2019 Dec 10;19:546. doi: 10.1186/s12870-019-2175-2 (PMC6902612; doi:10.1186/s12870-019-2175-2)
Supplement: Supplementary file 10 — Additional file 10: Table S5. Changed expression of genes in ospub73, ptc1, tdr, gamyb-2 and udt1. [file 12870_2019_2175_MOESM10_ESM.xlsx]

## Sheet: Sheet1
Table S5. Changed expression of genes in ospub73, ptc1, tdr, gamyb-2 and udt1.
Changed Genes in ospub73, ptc1, tdr, gamyb-2 and udt1.
ID	Annotation	ospub73/WT	ptcl/WT	tdr/WT	gamyb-2/WT	udt1/WT
LOC_Os12g13930	3-oxoacyl-reductase, chloroplast precursor, putative, expressed	down	down	down	down	down
LOC_Os07g46210	LTPL2 - Protease inhibitor/seed storage/LTP family protein precursor, expressed	down	down	down	down	down
LOC_Os01g02190	aquaporin protein, putative, expressed	down	down	down	down	down
LOC_Os03g07140	male sterility protein, putative, expressed	down	down	down	down	down
LOC_Os07g41650	pectinesterase, putative, expressed	down	up	down	down	down
Changed Genes in ospub73, ptc1, gamyb-2 and udt1.
ID	Annotation	ospub73/WT	ptcl/WT	gamyb-2/WT	udt1/WT
LOC_Os10g28680	DUF581 domain containing protein, expressed	down	up	up	down
LOC_Os08g04140	X8 domain containing protein, expressed	down	down	down	down
LOC_Os03g11350	UDP-glucoronosyl and UDP-glucosyl transferase, putative, expressed	down	down	down	down
LOC_Os07g24000	AWPM-19-like membrane family protein, putative, expressed	up	down	down	up
LOC_Os04g45960	OsSub42 - Putative Subtilisin homologue, expressed	down	down	down	down
LOC_Os04g36800	3-oxoacyl-synthase, putative, expressed	down	down	down	down
LOC_Os04g37570	aspartic proteinase nepenthesin precursor, putative, expressed	down	down	down	down
LOC_Os04g48210	cytochrome P450, putative, expressed	down	down	down	down
LOC_Os08g27210	LTPL3 - Protease inhibitor/seed storage/LTP family protein precursor, putative, expressed	down	down	down	down
LOC_Os06g11450	zinc finger, C3HC4 type domain containing protein, expressed	down	up	up	down
LOC_Os06g12320	transmembrane amino acid transporter protein, putative, expressed	down	down	down	down
LOC_Os08g30020	membrane protein, putative, expressed	down	up	down	up
LOC_Os01g07560	receptor-like protein kinase 2 precursor, putative, expressed	down	down	down	down
LOC_Os09g27940	aspartic proteinase nepenthesin-1 precursor, putative, expressed	down	down	down	down
LOC_Os03g19220	expressed protein	down	up	up	down
LOC_Os02g01980	GDSL-like lipase/acylhydrolase, putative, expressed	down	down	down	down
LOC_Os04g52320	QRT3, putative, expressed	down	down	down	down
LOC_Os03g40830	OsSub30 - Putative Subtilisin homologue, expressed	down	down	down	down
LOC_Os01g64110	glycosyl hydrolase, putative, expressed	down	down	up	down
Changed Genes in ospub73, ptc1, tdr and gamyb-2.
ID	Annotation	ospub73/WT	ptcl/WT	tdr/WT	gamyb-2/WT
LOC_Os10g34360	stilbene synthase, putative, expressed	down	down	down	down
LOC_Os03g04120	AMP-binding enzyme, putative, expressed	down	up	down	down
LOC_Os02g51930	cytokinin-O-glucosyltransferase 2, putative, expressed	down	up	up	down
LOC_Os06g51060	CHIT8 - Chitinase family protein precursor, expressed	down	up	up	down
LOC_Os02g10520	OsSub12 - Putative Subtilisin homologue, expressed	down	down	down	down
LOC_Os05g09500	hexokinase, putative, expressed	down	down	down	down
LOC_Os03g07250	cytochrome P450, putative, expressed	down	down	down	down
LOC_Os05g51090	nodulin MtN3 family protein, putative, expressed	down	down	down	down
Changed Genes in ospub73, ptc1, tdr and udt1.
ID	Annotation	ospub73/WT	ptcl/WT	tdr/WT	udt1/WT
LOC_Os03g59320	expressed protein	down	down	up	up
LOC_Os02g30320	drought-induced protein 1, putative, expressed	down	up	up	up
Changed Genes in ospub73, tdr, gamyb-2 and udt1.
ID	Annotation	ospub73/WT	tdr/WT	gamyb-2/WT	udt1/WT
LOC_Os08g44270	vignain precursor, putative, expressed	down	up	down	down
