# Supplementary material for: Cytological and transcriptome analyses reveal OsPUB73 defect affects the gene expression associated with tapetum or pollen exine abnormality in rice
Source: BMC Plant Biol. 2019 Dec 10;19:546. doi: 10.1186/s12870-019-2175-2 (PMC6902612; doi:10.1186/s12870-019-2175-2)
Supplement: Supplementary file 12 — Additional file 12: Table S6. The primers were used in this study. [file 12870_2019_2175_MOESM12_ESM.xlsx]

## Sheet: Sheet1
Table S6. The primer were used in this study.
Name	Sequebce
gRT1:	CGCAGCTTCGCCTCGAGAgttttagagctagaaat
OsU6aT1:	TCTCGAGGCGAAGCTGCGCggcagccaagccagca
gRT2:	TGGCAAAGAAGGCCAAGGgttttagagctagaaat
OsU6bT2:	CCTTGGCCTTCTTTGCCACaacacaagcggcagc
gRT3:	CAACGCTCCAGCAGCCTgttttagagctagaaat
OsU6cT3:	AGGCTGCTGGAGCGTTGCCtgagcctcagcgcag
OsPUB73-F	TCAAGCGGAAGTAATGCGTG
OsPUB73-R	TCAGAAGTGGTAGATGGGGAAA
CYP704B2-F	GGCAGAGTTGTAGACATGCA
CYP704B2-R	CGACAGTATGTCGTGCTTGA
OsAP37-F	TACGACGAGCTGGTGAACGA
OsAP37-R	GTTGTAGAGCACCTGCATGTTC
PTC1-F	GACCTCTGGGACCGCATTTG
PTC1-R	CTCAGCTCCATGTGGCCCTT
OsABCG15-F	GTGTCAAGGGCCAGATCACC
OsABCG15-R	GAGTCTCAAGAAGGCAGCGAA
DPW-F	GTAGTCGGAGATGTCAGAGAAGCC
DPW-R	GATCCCTCCAGGTGCTCTCG
CYP703A3-F	AGAAGATGAGGGAGGTTGAGA
CYP703A3-R	CACTCGTTGGTCACCGATGAT
UDT1-F	TCAGGGTCAGGTGGAATTGA
UDT1-R	CTGCGTAGCCGTAGAAGGATAT
TDR-F	GAGGTGGCACCAGTTTGGAT
TDR-R	GTGCTGAGACCTGTGCTTCA
Actin-F	GATCACTGCCTTGGCTCCTA
Actin-R	GTACTCAGCCTTGGCAATCC
LOC_Os12g13930-F	TTGGGGAACACTAGACGTGC
LOC_Os12g13930-R	TTCATCATCATCACCCCCGC
LOC_Os01g02190-F	GACCATCATGCCACCAGAGG
LOC_Os01g02190-R	GTCAGCGTCCCGTACATCTC
LOC_Os07g46210-F	TTCCGCCATTCCTCGTGAAG
LOC_Os07g46210-R	CCGCAGTGGTAGGTGTACTT
LOC_Os07g41650-F	CTGTGACCTCAGTGGCATCA
LOC_Os07g41650-R	TGGCCCTTTGCAGTTGTACT
